# Supplementary material for: Distinct methylomic signatures of high-altitude acclimatization and adaptation in the Tibetan Plateau
Source: Cell Discov. 2025 May 6;11:45. doi: 10.1038/s41421-025-00795-z (PMC12056056; doi:10.1038/s41421-025-00795-z)
Supplement: Supplementary file 2 — Supplementary Tables [file 41421_2025_795_MOESM2_ESM.xlsx]

## Sheet: Overview
Overview of Supplementary Tables
Supplementary Table S1: Demographic characteristics of the THCH cohort.
Supplementary Table S2: Simulation results for bacon adjustment.
Supplementary Table S3: Summary statistics of STA DMSs in the MWAS (ANs vs. NLs).
Supplementary Table S4: Summary statistics of LTA DMSs in the MWAS (NHs vs. ANs).
Supplementary Table S5: The overlap of STA DMSs with the EWAS Catalog database.
Supplementary Table S6: The overlap of LTA DMSs with the EWAS Catalog database.
Supplementary Table S7: EWAS catalog enrichment analyses for STA and LTA epigenetic signals.
Supplementary Table S8: Summary statistics of comparing NHs and NLs in the MWAS.
Supplementary Table S9: KEGG Enrichment analysis for all signals of LTA using methyIGSA package.
Supplementary Table S10: KEGG Enrichment analysis for all signals of LTA using missMethyl package
Supplementary Table S11: KEGG Enrichment analysis for hypermethylated signals of LTA using missMethyl package
Supplementary Table S12: KEGG Enrichment analysis for hypomethylated signals of LTA using missMethyl package
Supplementary Table S13: GO Enrichment analysis for all signals of LTA using methyIGSA package
Supplementary Table S14: GO Enrichment analysis for all signals of LTA using missMethyl package
Supplementary Table S15: GO Enrichment analysis for hypermethylated signals of LTA using missMethyl package
Supplementary Table S16: GO Enrichment analysis for hypomethylated signals of LTA using missMethyl package
Supplementary Table S17: KEGG Enrichment analysis for all signals of STA using methyIGSA package
Supplementary Table S18: KEGG Enrichment analysis for all signals of STA using missMethyl package
Supplementary Table S19: KEGG Enrichment analysis for hypermethylated signals of STA using missMethyl package
Supplementary Table S20: KEGG Enrichment analysis for hypomethylated signals of STA using missMethyl package
Supplementary Table S21: GO Enrichment analysis for all signals of STA using methyIGSA package
Supplementary Table S22: GO Enrichment analysis for all signals of STA using missMethyl package
Supplementary Table S23: GO Enrichment analysis for hypermethylated signals of STA using missMethyl package
Supplementary Table S24: GO Enrichment analysis for hypomethylated signals of STA using missMethyl package
Supplementary Table S25: The summary of genetic regulation of DNAm in the THCH cohort.
Supplementary Table S26: The description of EAS common traits in SMR and colocalization analyses.
Supplementary Table S27: Conditional analysis of genetic inflence on LTA DMSs.
Supplementary Table S28: SMR and coloc results for high-altitude adaptation.
Supplementary Table S29: Phenotypic items of eight categories in the association analysis with AARs.
Supplementary Table S30: The associations between AARs and phenotype categories.

## Sheet: Supplementary Table S1
Supplementary Table S1: Demographic characteristics of the THCH cohort.
	NHs	ANs	NLs	Sum
Batch 1	245	274	0	519
Batch 2	273	3	264	540
Batch 3	400	71	224	695
Sum	918	348	488	1754
After QC	840	310	472	1622
Age (mean±sd)	43.2±16.7	42.9±12.3	38.2±7.8
Female (%)	79	95.8	52.8
Unrelated	687	299	462	1448
Note: There were three experimental batches with total 1,754 samples. After QC, it remained 1,448 unrelated individuals with genetic relatedness < 0.05. Compared with NLs, the highlanders were sightly elder and female predominance.
Three experimental batches were defined based on the time of the experiments.

## Sheet: Supplementary Table S2
Supplementary Table S2: Simulation results for bacon adjustment.
p.0	p.1	p.2	mu.0	mu.1	mu.2	sigma.0	sigma.1	sigma.2	#Signal_before	IF_before	#FP_before	#Signal_after	IF_after	#FP_after	rep	affected_percent	confound_strength	confPART
0.913814	0.0808076	0.00537848	0.0479008	5.15289	-3.03067	1.30423	2.60448	1.10347	4408	2.06436	13	2622	1.21601	NA	1	10	0.02	1
0.915291	0.0791916	0.00551715	0.0333851	5.03231	-3.00456	1.29419	2.45402	0.945798	4181	2.04574	9	2375	1.22186	NA	2	10	0.02	1
0.911664	0.082987	0.00534948	0.0464706	5.0199	-2.99488	1.2687	2.54447	0.832399	4345	1.97609	6	2683	1.23005	NA	3	10	0.02	1
0.910822	0.0876859	0.00149168	-0.0174952	5.58381	-2.96858	1.27877	2.45539	0.470272	5330	2.04946	9	3483	1.25297	NA	4	10	0.02	1
0.91616	0.0792166	0.00462329	0.000433116	5.02458	-2.99439	1.28364	2.41908	0.958799	4195	2.01257	8	2461	1.22218	NA	5	10	0.02	1
0.914869	0.0749564	0.0101745	0.00963603	4.63233	-3.07033	1.29932	2.5829	1.65279	3625	2.03289	11	2048	1.20665	NA	6	10	0.02	1
0.913634	0.0839818	0.00238405	-0.0392283	5.12993	-2.97917	1.27618	2.40499	0.601049	4489	2.00926	8	2797	1.23398	NA	7	10	0.02	1
0.917284	0.0795611	0.0031547	0.0468529	5.00973	-3.00822	1.25722	2.31926	0.868895	4161	1.92456	6	2512	1.21907	NA	8	10	0.02	1
0.910793	0.0870992	0.00210761	-0.0451745	5.4483	-2.97962	1.27492	2.46336	0.514035	5091	2.03089	10	3354	1.24892	NA	9	10	0.02	1
0.914715	0.0820425	0.00324275	-0.0292097	4.95826	-2.98529	1.27555	2.3617	0.695836	4216	2.00374	4	2478	1.22696	NA	10	10	0.02	1
0.905865	0.0841416	0.00999376	0.00712979	4.89372	-2.94904	1.55243	2.71026	1.03032	4337	2.97858	109	1441	1.2373	NA	1	10	0.03	1
0.911828	0.0833524	0.0048194	0.0124337	5.49758	-2.93237	1.51013	2.48706	0.735437	5006	2.82101	73	1926	1.23887	NA	2	10	0.03	1
0.909018	0.0800136	0.0109684	-0.0163788	4.39786	-2.99004	1.55192	2.64721	1.4495	3708	2.92084	130	989	1.2125	NA	3	10	0.03	1
0.903125	0.0876431	0.00923205	0.0142044	5.23351	-2.94845	1.54857	2.58356	0.804965	4923	3.04003	119	1644	1.26787	NA	4	10	0.03	1
0.912197	0.0813681	0.00643513	0.0497606	4.76898	-2.98841	1.49413	2.55226	0.95449	4035	2.73626	72	1359	1.23007	NA	5	10	0.03	1
0.910296	0.0812408	0.00846286	0.0545404	5.15636	-2.9647	1.55103	2.62205	1.00547	4510	2.96898	91	1456	1.23014	NA	6	10	0.03	1
0.910617	0.0835254	0.00585802	0.0393883	5.09061	-2.98391	1.51098	2.53306	0.78425	4520	2.85035	69	1532	1.24425	NA	7	10	0.03	1
0.910443	0.0831439	0.00641301	-0.0128468	5.14615	-2.9243	1.52852	2.64276	0.961155	4561	2.90657	88	1632	1.24433	NA	8	10	0.03	1
0.909002	0.084403	0.00659504	-0.0226043	5.41477	-2.9527	1.57155	2.71157	0.935375	4965	3.0631	120	1802	1.24106	1	9	10	0.03	1
0.903207	0.0854996	0.0112932	0.00330015	5.28341	-2.88802	1.5593	2.64206	0.904015	4885	3.07157	134	1604	1.26447	NA	10	10	0.03	1
0.880422	0.0990315	0.0205461	0.0149759	4.58524	-2.88709	1.81642	2.86531	1.19421	5058	4.22472	643	693	1.28054	NA	1	10	0.04	1
0.878731	0.0955637	0.0257049	0.027881	5.08232	-2.70541	1.75636	2.7537	1.04999	5360	4.09053	442	991	1.32849	NA	2	10	0.04	1
0.883881	0.0931617	0.0229574	0.0642408	4.72338	-2.8744	1.83585	2.84879	1.21311	5088	4.35624	704	643	1.29413	NA	3	10	0.04	1
0.890521	0.0935202	0.0159586	0.0311669	4.7555	-2.9519	1.8079	2.84346	1.10407	5019	4.12681	550	735	1.26215	NA	4	10	0.04	1
0.905807	0.0828484	0.0113445	0.0462795	4.73602	-2.925	1.78014	2.72475	1.30849	4486	3.91595	467	615	1.23218	NA	5	10	0.04	1
0.879644	0.0982571	0.0220988	0.0500854	5.23542	-2.91789	1.79224	2.74716	1.07234	5792	4.24723	581	979	1.32029	NA	6	10	0.04	1
0.896551	0.0864099	0.0170394	0.0265463	4.69026	-2.85754	1.83322	2.81063	1.31757	4679	4.16646	607	594	1.24076	1	7	10	0.04	1
0.880583	0.0911065	0.0283106	-0.00335577	4.219	-2.9589	1.88142	2.88661	1.42987	4589	4.45485	875	439	1.25945	NA	8	10	0.04	1
0.904525	0.085337	0.0101379	0.0185208	5.051	-2.91929	1.83814	2.82239	1.15804	5046	4.17318	602	706	1.23966	NA	9	10	0.04	1
0.900194	0.0885145	0.0112919	0.00982824	4.76314	-2.93628	1.79477	2.84106	1.20119	4732	4.00342	480	733	1.24322	NA	10	10	0.04	1
0.832779	0.117174	0.0500478	0.085937	4.18145	-2.97248	2.09772	3.02568	1.49673	6524	5.95092	2227	296	1.35798	NA	1	10	0.05	1
0.839455	0.116634	0.0439109	0.109385	4.39074	-2.98002	2.09814	3.16268	1.47854	6773	5.89524	2109	372	1.34149	NA	2	10	0.05	1
0.852959	0.104358	0.0426832	0.0794402	4.69474	-3.03022	2.10295	3.17862	1.49842	6705	5.84796	2040	416	1.32521	NA	3	10	0.05	1
0.844297	0.10832	0.0473832	0.0727698	4.64491	-2.91208	2.10623	3.16775	1.52324	6815	5.89471	2052	410	1.33219	NA	4	10	0.05	1
0.257708	0.136916	0.605377	1.69926	1.70283	-0.564655	3.47478	1.41358	1.93221	5993	5.78797	2130	1	0.761491	NA	5	10	0.05	1
0.848838	0.104693	0.0464684	0.0544449	4.35358	-3.02238	2.12119	3.2171	1.57462	6503	5.91333	2166	331	1.31708	NA	6	10	0.05	1
0.855185	0.108351	0.0364644	0.051966	4.72913	-3.1195	2.10263	3.13035	1.47633	6920	5.88595	2046	432	1.33041	NA	7	10	0.05	1
0.864561	0.100159	0.0352797	0.115569	4.34868	-3.05945	2.1121	3.29464	1.57436	6191	5.71291	1919	383	1.2809	NA	8	10	0.05	1
0.838117	0.107167	0.054716	0.127952	4.59228	-2.96118	2.14273	3.21444	1.54156	7003	6.21262	2325	366	1.35305	NA	9	10	0.05	1
0.850237	0.104346	0.045417	0.043815	4.38897	-3.01803	2.15894	3.20278	1.61098	6649	6.05449	2281	314	1.29939	NA	10	10	0.05	1
0.764891	0.0174655	0.217643	1.03274	2.79193	-1.98435	4.43848	1.41624	3.25952	24951	19.0404	20045	0	0.994939	NA	1	10	0.1	1
0.813798	0.0168043	0.169397	0.920019	2.67006	-2.32137	4.47741	1.66189	3.30641	25900	19.7601	21180	0	1.01169	NA	2	10	0.1	1
0.644468	0.082113	0.273419	1.25138	2.10017	-1.98589	4.38006	2.14327	3.02594	22646	17.3037	17668	0	0.957142	NA	3	10	0.1	1
0.769207	0.00590306	0.22489	1.08864	2.96983	-2.01557	4.37655	0.712625	3.2038	24560	18.7905	19591	0	1.0337	NA	4	10	0.1	1
0.702596	0.042679	0.254725	1.21274	2.52039	-1.89192	4.47811	1.94932	3.18414	24538	18.7049	19483	0	0.981183	NA	5	10	0.1	1
0.639684	0.0787992	0.281517	1.57977	2.2202	-2.06328	4.88575	2.37731	3.26778	27364	21.0377	21384	0	0.959795	NA	6	10	0.1	1
0.792177	0.0181585	0.189665	0.965067	2.65672	-2.25581	4.38196	1.65625	3.23827	24885	18.9792	20139	2	1.02034	NA	7	10	0.1	1
0.707042	0.186567	0.106392	0.0856943	4.27905	-4.18713	3.80197	4.19534	3.05256	25582	19.5403	20644	11	1.35299	NA	8	10	0.1	1
0.686178	0.0570087	0.256814	1.27652	2.3489	-2.05338	4.41138	2.09167	3.07446	23968	18.317	18984	0	1.00089	NA	9	10	0.1	1
0.666526	0.0740607	0.259413	1.24401	1.88161	-2.13969	4.48398	2.25579	3.10682	24157	18.1541	19067	0	0.971776	NA	10	10	0.1	1
0.869421	0.128487	0.00209159	0.0432491	5.43185	-2.9801	1.27706	2.44802	0.688104	7396	2.25677	11	4614	1.38726	1	1	15	0.02	1
0.876516	0.118386	0.0050977	0.0695431	5.18809	-3.05037	1.29934	2.443	1.32942	6451	2.27744	8	3617	1.34705	NA	2	15	0.02	1
0.872539	0.120749	0.00671273	0.0194509	5.15979	-3.05944	1.28505	2.53245	1.26722	6539	2.229	5	3911	1.34659	NA	3	15	0.02	1
0.873695	0.120417	0.00588863	0.0392047	5.26383	-3.04403	1.30768	2.43513	1.06808	6681	2.3257	6	3805	1.35885	NA	4	15	0.02	1
0.872422	0.123863	0.00371501	0.0262334	5.47548	-2.98178	1.28626	2.46187	0.864111	7258	2.2672	7	4480	1.369	NA	5	15	0.02	1
0.870146	0.121038	0.0088159	-0.0399933	4.88007	-3.03644	1.2957	2.58466	1.40591	6061	2.29059	6	3528	1.36644	NA	6	15	0.02	1
0.862694	0.135202	0.00210402	0.00313952	5.62043	-2.9553	1.27585	2.46352	0.541023	8159	2.29405	10	5319	1.41075	NA	7	15	0.02	1
0.867839	0.122162	0.00999917	0.0103398	5.04227	-3.0408	1.2761	2.58543	1.53907	6476	2.22983	10	3913	1.36992	NA	8	15	0.02	1
0.873216	0.123356	0.00342839	-0.00458093	5.34825	-2.97	1.26894	2.40351	0.805582	6996	2.19118	7	4420	1.36255	NA	9	15	0.02	1
0.859931	0.137957	0.00211137	0.0285992	6.13307	-2.97785	1.2809	2.33572	0.429591	9474	2.35924	5	6435	1.43658	NA	10	15	0.02	1
0.866515	0.126576	0.00690867	0.067076	5.32374	-2.97853	1.57234	2.61145	1.06002	7201	3.42064	148	2196	1.37901	NA	1	15	0.03	1
0.862275	0.130923	0.00680225	0.0456691	5.67647	-2.97669	1.61346	2.62751	0.850985	8059	3.67453	166	2502	1.4152	NA	2	15	0.03	1
0.874368	0.121696	0.0039361	0.0146333	5.49084	-2.97069	1.55999	2.53007	0.754057	7261	3.30525	113	2371	1.35792	NA	3	15	0.03	1
0.870755	0.121825	0.00741961	0.0423987	5.14223	-3.0329	1.56267	2.59134	1.12492	6589	3.29323	102	2025	1.35305	NA	4	15	0.03	1
0.86894	0.126434	0.00462615	0.0124459	5.39751	-2.97638	1.58649	2.52064	0.816904	7357	3.45487	124	2137	1.37434	NA	5	15	0.03	1
0.874095	0.112851	0.0130534	0.00343377	4.78271	-2.95209	1.55548	2.57294	1.81347	5673	3.21648	88	1596	1.33049	NA	6	15	0.03	1
0.871067	0.124107	0.00482609	0.0252639	5.37585	-2.97948	1.51625	2.56854	1.05482	7086	3.13807	64	2647	1.36551	NA	7	15	0.03	1
0.85881	0.137795	0.00339556	0.0258819	5.72618	-2.94764	1.52181	2.60129	0.67408	8524	3.32626	85	3391	1.43617	NA	8	15	0.03	1
0.862105	0.131309	0.00658608	0.0428914	5.70718	-2.97367	1.57199	2.63097	0.782337	8187	3.47099	117	2868	1.40461	NA	9	15	0.03	1
0.866472	0.129076	0.00445173	0.0238599	5.9337	-2.97951	1.55093	2.61147	0.775746	8406	3.35865	106	3287	1.39748	NA	10	15	0.03	1
0.842012	0.137358	0.0206307	0.0806491	5.2741	-2.97305	1.8221	2.86752	1.12752	7987	4.73538	606	1359	1.42735	NA	1	15	0.04	1
0.854161	0.130001	0.0158379	0.0265972	5.26999	-2.93556	1.83793	2.80283	1.17914	7656	4.71702	565	1179	1.39801	NA	2	15	0.04	1
0.833852	0.14386	0.0222877	0.098623	6.12274	-2.82364	1.83429	2.79464	1.07791	10053	5.0578	689	2042	1.50066	NA	3	15	0.04	1
0.866925	0.112411	0.020664	-0.00264884	5.00118	-2.95788	1.83385	2.75783	1.62653	6475	4.46828	556	894	1.3297	NA	4	15	0.04	1
0.835388	0.141426	0.023186	0.0835711	5.3436	-2.8554	1.79802	2.8102	1.1132	8287	4.71262	572	1458	1.45834	NA	5	15	0.04	1
0.864697	0.12352	0.0117822	-0.0263838	4.96492	-3.00956	1.82146	2.79302	1.30875	6775	4.44553	505	1003	1.34117	NA	6	15	0.04	1
0.852259	0.11849	0.0292514	0.0290524	4.91337	-2.92916	1.85903	2.84159	1.55383	6760	4.71544	685	877	1.36534	NA	7	15	0.04	1
0.852619	0.133778	0.0136035	-0.0615574	4.92512	-2.97706	1.85665	2.88492	1.22734	7254	4.73461	606	1059	1.37281	NA	8	15	0.04	1
0.846176	0.135519	0.0183048	0.042994	5.24241	-2.91553	1.77887	2.77871	1.13776	7761	4.49122	456	1405	1.42051	NA	9	15	0.04	1
0.857669	0.126297	0.0160345	0.0664601	5.11314	-2.96346	1.83384	2.79327	1.48355	7276	4.59624	621	1046	1.36625	NA	10	15	0.04	1
0.300515	0.193284	0.506201	2.49183	1.54551	-0.827615	3.67987	1.48208	1.83653	8811	6.53483	1959	0	1.10779	NA	1	15	0.05	1
0.825869	0.135703	0.0384282	0.0617857	5.1624	-2.91367	2.13019	3.13817	1.57744	8994	6.4543	1906	618	1.4161	NA	2	15	0.05	1
0.808678	0.154907	0.0364149	0.1247	5.19721	-3.06723	2.06444	3.04425	1.41274	9741	6.41437	1776	725	1.50226	NA	3	15	0.05	1
0.296967	0.0527355	0.650298	2.3448	2.31722	-0.376292	3.72845	1.24019	2.01721	8732	6.62965	2147	0	1.02031	NA	4	15	0.05	1
0.827927	0.13566	0.0364131	0.0260274	4.47747	-2.96078	2.16795	3.06209	1.63663	8005	6.4275	2048	332	1.36789	NA	5	15	0.05	1
0.817185	0.147049	0.0357658	0.0506071	4.77347	-2.99308	2.10699	3.04966	1.5067	8627	6.3542	1854	477	1.43097	NA	6	15	0.05	1
0.813947	0.137821	0.0482318	0.0770547	4.6741	-2.86888	2.16923	3.13116	1.64805	8436	6.63559	2114	386	1.41185	NA	7	15	0.05	1
0.814232	0.14846	0.0373082	0.0536464	4.86241	-3.10828	2.15903	3.17347	1.63136	9219	6.69245	2193	505	1.44048	NA	8	15	0.05	1
0.818321	0.140819	0.0408599	0.073035	4.48812	-3.13992	2.13735	3.13861	1.67357	8239	6.40514	2085	410	1.40192	NA	9	15	0.05	1
0.808403	0.150559	0.0410383	0.0962799	4.88929	-3.04267	2.1929	3.13121	1.58262	9522	6.99743	2358	443	1.45612	NA	10	15	0.05	1
0.70769	0.0482273	0.244083	1.3133	2.23732	-1.88468	4.49748	2.07348	3.04534	24500	18.4399	17489	0	0.970935	NA	1	15	0.1	1
0.695968	0.088308	0.215724	1.41334	1.82676	-2.42651	4.62713	2.38213	3.11724	26112	19.926	18903	0	0.983813	NA	2	15	0.1	1
0.682527	0.206405	0.111069	0.121226	4.39792	-4.30528	3.71051	4.18521	2.96282	25810	19.7152	18832	12	1.43233	NA	3	15	0.1	1
0.690421	0.211545	0.0980339	0.15537	4.49536	-4.29988	3.79131	4.26678	2.98965	26492	20.406	19248	16	1.41483	NA	4	15	0.1	1
0.752842	0.0401781	0.20698	1.27708	2.24631	-2.198	4.42093	2.00331	3.06081	24923	18.9904	18008	0	1.01222	NA	5	15	0.1	1
0.644213	0.238767	0.117021	0.206607	4.66305	-4.40541	3.53473	4.17892	2.86601	26071	20.048	18336	30	1.60224	1	6	15	0.1	1
0.72376	0.0568797	0.219361	1.36854	2.02379	-2.27669	4.59675	2.32039	3.11385	26146	20.0413	19048	0	1.00739	NA	7	15	0.1	1
0.716255	0.202269	0.0814765	0.127284	4.44239	-4.04587	3.83478	4.2682	3.08291	25980	19.6501	18704	12	1.33911	NA	8	15	0.1	1
0.651903	0.0984707	0.249626	1.55639	1.84846	-2.307	4.70165	2.38693	3.12975	26295	19.8455	18831	0	0.973086	NA	9	15	0.1	1
0.701515	0.0565829	0.241902	1.46346	2.07534	-2.00266	4.51165	2.15767	3.08048	25042	18.9194	17745	0	0.989463	NA	10	15	0.1	1
0.819177	0.178434	0.00238896	-0.00280272	5.5559	-2.97233	1.31494	2.43676	0.533159	10532	2.75375	8	6295	1.59326	NA	1	20	0.02	1
0.824933	0.170508	0.00455908	0.00241155	5.48416	-3.00956	1.29502	2.47973	0.979212	9906	2.61053	4	6113	1.55791	NA	2	20	0.02	1
0.825129	0.17285	0.00202173	0.0302087	5.60675	-2.97708	1.28929	2.32444	0.635077	10412	2.61853	4	6401	1.57216	NA	3	20	0.02	1
0.829097	0.165492	0.00541028	0.0253574	5.2178	-3.04107	1.30657	2.38758	1.05975	8995	2.62333	11	5020	1.53711	NA	4	20	0.02	1
0.824383	0.173607	0.00201017	0.045343	5.88488	-2.98916	1.28329	2.4081	0.600668	11145	2.592	5	7245	1.57743	NA	5	20	0.02	1
0.835038	0.154347	0.0106152	0.00637125	5.00453	-3.10167	1.30811	2.4872	1.55805	7954	2.5519	3	4408	1.49135	NA	6	20	0.02	1
0.824583	0.167226	0.00819097	-0.000706415	5.14233	-3.07376	1.27293	2.50727	1.25739	8863	2.50563	6	5470	1.54818	NA	7	20	0.02	1
0.830061	0.16449	0.00544894	0.0354748	5.37954	-3.01795	1.32318	2.45968	1.07602	9311	2.67726	8	5245	1.5269	NA	8	20	0.02	1
0.82669	0.166915	0.00639506	-0.0283723	4.99638	-3.03927	1.2857	2.4573	1.18696	8477	2.52194	4	5022	1.52468	NA	9	20	0.02	1
0.828143	0.168238	0.00361877	0.00282811	5.27268	-2.99174	1.2798	2.33147	0.743426	9262	2.52035	8	5472	1.54061	NA	10	20	0.02	1
0.825886	0.164081	0.0100323	0.0143381	5.04714	-3.02823	1.53494	2.5684	1.28399	8554	3.55682	91	2711	1.50974	NA	1	20	0.03	1
0.825242	0.166816	0.00794195	0.0217423	5.61437	-2.97456	1.55763	2.58938	1.19681	10078	3.73599	112	3484	1.53948	NA	2	20	0.03	1
0.824697	0.169098	0.00620502	0.0561694	5.4485	-2.96948	1.53248	2.55729	0.89253	9774	3.62679	86	3386	1.53886	NA	3	20	0.03	1
0.812883	0.180404	0.00671277	-0.00228764	5.7214	-2.95012	1.54837	2.54223	0.72352	11076	3.8656	100	4175	1.61268	NA	4	20	0.03	1
0.839246	0.146949	0.0138047	0.0263997	4.96113	-2.98788	1.5581	2.53754	1.66127	7652	3.52858	75	2141	1.45102	NA	5	20	0.03	1
0.829229	0.157627	0.0131442	0.029883	5.20359	-3.04283	1.57236	2.6548	1.53691	8654	3.68718	106	2711	1.48978	NA	6	20	0.03	1
0.823525	0.165618	0.0108574	0.0700286	5.43629	-3.00631	1.56037	2.58242	1.04106	9597	3.76919	101	3040	1.54585	NA	7	20	0.03	1
0.832334	0.159765	0.00790102	0.0544101	5.46942	-2.97672	1.54021	2.58047	1.26845	9358	3.60327	71	3238	1.51204	NA	8	20	0.03	1
0.827129	0.167728	0.005143	0.0251169	5.5772	-2.98981	1.5539	2.55013	1.02133	10088	3.7319	93	3433	1.54484	NA	9	20	0.03	1
0.827399	0.159923	0.0126785	0.0344173	4.98142	-3.02759	1.55999	2.66778	1.64977	8307	3.63263	107	2538	1.49195	NA	10	20	0.03	1
0.796124	0.190369	0.0135071	0.0597565	6.1413	-2.90548	1.8197	2.71337	1.0391	13119	5.58695	560	2681	1.68679	NA	1	20	0.04	1
0.82243	0.165311	0.0122585	0.0896174	5.47683	-2.95191	1.79177	2.74582	1.29028	10018	4.94309	431	1779	1.53268	NA	2	20	0.04	1
0.800892	0.18109	0.0180182	0.0565537	5.6152	-2.88918	1.79249	2.74601	1.009	11096	5.23902	464	2105	1.63109	NA	3	20	0.04	1
0.795149	0.182029	0.0228214	0.0747575	5.27723	-2.99382	1.82264	2.71646	1.19771	10435	5.38553	618	1464	1.61457	NA	4	20	0.04	1
0.813465	0.168944	0.0175906	0.0373376	4.97219	-2.96443	1.87736	2.87481	1.50122	9197	5.31814	622	1181	1.50224	NA	5	20	0.04	1
0.821452	0.158928	0.0196202	0.039632	5.00617	-2.93424	1.91278	2.82855	1.68338	8961	5.39154	669	943	1.47257	NA	6	20	0.04	1
0.790036	0.188714	0.0212504	0.0598457	5.73747	-2.86006	1.8763	2.78438	1.17131	12024	5.86836	735	1870	1.66559	1	7	20	0.04	1
0.821134	0.15933	0.019536	0.0715733	5.18645	-3.04199	1.87194	2.69938	1.29618	9207	5.27043	636	1035	1.50268	NA	8	20	0.04	1
0.836577	0.15929	0.00413291	-0.0388077	5.17359	-2.96838	1.81649	2.6869	0.742801	8990	4.78429	379	1348	1.45104	NA	9	20	0.04	1
0.80169	0.183785	0.0145245	0.00581081	5.57767	-2.97461	1.80611	2.80857	1.07818	11179	5.26409	512	2127	1.6155	NA	10	20	0.04	1
0.796454	0.168138	0.0354074	0.095643	5.056	-3.06941	2.16363	3.10095	1.7969	10672	7.02097	1855	604	1.49928	NA	1	20	0.05	1
0.362624	0.111964	0.525412	2.54978	1.75463	-0.601983	3.66642	1.35817	1.88551	10465	7.01856	1848	0	1.14538	NA	2	20	0.05	1
0.82477	0.146545	0.028685	0.0609294	5.08095	-2.98817	2.18199	2.87953	1.83564	9684	6.77697	1764	371	1.42486	NA	3	20	0.05	1
0.355096	0.189044	0.45586	2.96788	1.41293	-0.830337	3.74187	1.43374	1.79318	11585	7.0597	1660	0	1.36423	NA	4	20	0.05	1
0.791782	0.179408	0.0288103	0.0949264	5.21339	-2.96936	2.12351	3.07197	1.51281	11134	6.99422	1658	756	1.54476	1	5	20	0.05	1
0.783151	0.180949	0.0359	0.103277	5.22421	-3.0064	2.17191	3.05731	1.57233	11535	7.43028	2040	618	1.56554	NA	6	20	0.05	1
0.766979	0.194963	0.0380573	0.049943	5.05113	-2.94487	2.11976	2.96993	1.44975	11527	7.33406	1860	664	1.63513	1	7	20	0.05	1
0.789589	0.184366	0.0260453	0.0374666	5.12637	-3.04041	2.16141	2.99305	1.56454	11405	7.26026	1873	589	1.5551	1	8	20	0.05	1
0.777197	0.188511	0.0342922	0.110893	5.41341	-3.01846	2.05943	2.90875	1.40965	11916	7.01491	1609	875	1.64927	1	9	20	0.05	1
0.353397	0.0975912	0.549012	2.84283	1.95846	-0.543121	3.88121	1.35078	1.97037	11837	7.60003	2191	0	1.21836	NA	10	20	0.05	1
0.701442	0.0690226	0.229535	1.70012	2.02882	-2.37236	4.78208	2.24083	3.18166	28165	21.6559	18392	0	1.01154	NA	1	20	0.1	1
0.70054	0.037937	0.261523	1.66968	2.4491	-1.82828	4.66477	1.91436	3.16918	26571	20.2807	17057	0	1.00206	NA	2	20	0.1	1
0.695316	0.0478744	0.25681	1.655	2.34101	-1.84518	4.79213	2.1145	3.22094	27473	20.8301	17896	0	0.978102	NA	3	20	0.1	1
0.739688	0.0419657	0.218347	1.46381	2.16941	-2.10596	4.68853	2.12694	3.28911	27518	20.7385	18329	0	0.999673	NA	4	20	0.1	1
0.719341	0.0494015	0.231257	1.63135	2.26014	-2.04472	4.67472	2.04025	3.10207	26916	20.4594	17312	0	1.00457	NA	5	20	0.1	1
0.647151	0.100493	0.252356	2.1399	1.88765	-2.15759	4.84511	2.31364	3.01325	27684	20.9878	16815	0	1.0065	NA	6	20	0.1	1
0.654748	0.249558	0.0956936	0.267037	5.68257	-4.09278	3.74032	4.43264	3.00061	29535	22.6182	17534	42	1.60539	NA	7	20	0.1	1
0.667951	0.108267	0.223782	2.00655	1.76592	-2.44183	4.81894	2.41563	3.00142	27995	21.3646	17517	0	1.00797	NA	8	20	0.1	1
0.723338	0.0405026	0.236159	1.80073	2.29909	-2.07307	4.91088	2.25846	3.31633	29610	22.9072	19258	0	1.01887	NA	9	20	0.1	1
0.668963	0.0598293	0.271208	2.02347	2.39279	-1.8001	4.83555	1.96584	3.14847	27730	21.1161	17388	0	0.993106	NA	10	20	0.1	1
0.784286	0.208384	0.00732967	0.00850355	5.1565	-3.08316	1.28297	2.41584	1.24331	11075	2.87363	2	6508	1.74677	NA	1	25	0.02	1
0.781597	0.215304	0.00309873	0.0190057	5.46085	-2.99624	1.27408	2.41403	0.712431	12351	2.87007	3	7744	1.76761	NA	2	25	0.02	1
0.780915	0.217453	0.00163148	0.0293751	5.47381	-2.97327	1.28122	2.34398	0.564653	12593	2.96448	2	7591	1.80983	NA	3	25	0.02	1
0.782555	0.210128	0.00731741	0.0097713	5.16214	-3.08071	1.29822	2.46746	1.24365	11090	2.93207	8	6463	1.74015	NA	4	25	0.02	1
0.793104	0.194152	0.012743	-0.0015441	4.92422	-3.12997	1.30455	2.4507	1.78475	9710	2.82804	8	5306	1.66282	NA	5	25	0.02	1
0.785577	0.210345	0.00407811	0.03714	5.15169	-3.0367	1.28627	2.31642	0.933138	11111	2.90206	6	6272	1.75345	NA	6	25	0.02	1
0.78384	0.214045	0.00211518	0.0292921	5.27005	-2.985	1.3102	2.28008	0.686803	11727	3.0453	9	6267	1.77434	NA	7	25	0.02	1
0.775584	0.221697	0.0027188	0.04538	5.44131	-2.99106	1.28114	2.37173	0.578488	12624	2.98667	4	7668	1.81744	1	8	25	0.02	1
0.780354	0.214868	0.00477797	0.00758556	5.42497	-2.99948	1.28991	2.42471	0.984672	12216	2.95743	5	7422	1.7767	NA	9	25	0.02	1
0.788238	0.201074	0.0106873	0.0220125	4.96038	-3.13514	1.27729	2.49349	1.66683	10062	2.77766	5	5952	1.69877	NA	10	25	0.02	1
0.779196	0.212841	0.00796304	0.0118856	5.40704	-3.02247	1.55448	2.56259	1.03984	12104	4.20418	92	4002	1.74037	NA	1	25	0.03	1
0.787444	0.202062	0.0104932	0.0327164	5.11082	-3.02262	1.61554	2.56711	1.4782	10773	4.36981	117	2642	1.67261	NA	2	25	0.03	1
0.783669	0.212064	0.00426671	0.015076	5.70509	-2.97055	1.52323	2.56103	0.873648	13006	4.07299	54	4996	1.75449	NA	3	25	0.03	1
0.780388	0.210382	0.0092292	0.00878589	5.38171	-2.98826	1.55873	2.55664	1.2117	11891	4.2111	100	3812	1.73461	NA	4	25	0.03	1
0.776736	0.215471	0.00779273	0.039861	5.55227	-2.97162	1.51257	2.59475	1.05521	12683	4.03965	62	4807	1.76349	NA	5	25	0.03	1
0.772649	0.221453	0.00589785	0.0430701	5.74833	-2.93364	1.55723	2.51731	0.802719	13718	4.43089	103	4777	1.82477	NA	6	25	0.03	1
0.777859	0.216666	0.00547504	0.00176263	5.52662	-2.94049	1.55281	2.51958	0.844694	12718	4.30746	84	4219	1.78778	NA	7	25	0.03	1
0.766574	0.228654	0.0047725	0.0226785	5.92202	-2.95949	1.52823	2.41346	0.654849	14847	4.45961	80	5548	1.90754	NA	8	25	0.03	1
0.768921	0.227671	0.00340754	0.0367807	6.21725	-2.96637	1.53202	2.47783	0.696061	15626	4.43263	77	6494	1.89012	NA	9	25	0.03	1
0.788675	0.198478	0.0128466	0.0110534	5.22428	-3.02081	1.56558	2.68262	1.65269	10834	4.06163	81	3538	1.66003	NA	10	25	0.03	1
0.787804	0.190466	0.0217301	0.0421293	5.01759	-3.08807	1.89323	2.66306	1.66277	10468	5.78204	629	981	1.6106	NA	1	25	0.04	1
0.365669	0.00296513	0.631366	3.15546	2.95851	-0.122419	3.55583	0.480496	1.74153	12089	5.85282	564	0	1.59286	NA	2	25	0.04	1
0.759324	0.226229	0.0144475	0.0990212	6.16999	-2.94358	1.87648	2.72785	1.12656	15628	6.62039	625	2671	1.87494	1	3	25	0.04	1
0.776389	0.207881	0.01573	0.0159403	5.14733	-3.00902	1.81762	2.75276	1.43448	11456	5.57183	456	1727	1.68704	NA	4	25	0.04	1
0.800627	0.186584	0.0127885	0.0472068	5.22929	-2.95349	1.88267	2.60117	1.40124	10736	5.66579	483	1093	1.60199	NA	5	25	0.04	1
0.773528	0.206424	0.0200483	0.131626	5.15351	-3.05259	1.83228	2.78808	1.43686	11448	5.71184	529	1591	1.67402	NA	6	25	0.04	1
0.777026	0.201281	0.0216929	0.104342	5.44617	-2.9923	1.90711	2.83924	1.60936	12201	6.1336	654	1557	1.67302	NA	7	25	0.04	1
0.782096	0.207075	0.0108281	0.0453298	5.26948	-2.95916	1.85394	2.71729	1.36115	11812	5.7704	498	1537	1.67667	NA	8	25	0.04	1
0.781268	0.200139	0.0185928	0.021332	5.04156	-3.00955	1.83107	2.75413	1.69134	10800	5.48476	488	1485	1.63672	NA	9	25	0.04	1
0.788332	0.193325	0.0183436	0.0716464	5.05959	-3.00392	1.84119	2.61462	1.37274	10495	5.53455	489	1157	1.62967	NA	10	25	0.04	1
0.423467	0.0181292	0.558403	2.83248	2.68467	-0.300146	3.74953	0.947858	2.04606	13594	8.34389	2098	0	1.27495	NA	1	25	0.05	1
0.794883	0.18365	0.0214667	0.0665974	5.32789	-2.87675	2.22156	2.90954	1.96832	12150	7.6472	1712	463	1.54114	NA	2	25	0.05	1
0.746675	0.219395	0.0339302	0.0894832	5.32608	-2.95463	2.10689	2.89398	1.43873	13456	7.88291	1549	814	1.76808	NA	3	25	0.05	1
0.737851	0.224211	0.0379378	0.0865757	5.3616	-2.98881	2.1274	3.02956	1.48228	13880	8.05023	1661	936	1.76912	NA	4	25	0.05	1
0.751308	0.219332	0.0293605	0.103443	5.73296	-3.00295	2.08626	2.8612	1.39017	14633	7.87901	1476	1094	1.80824	NA	5	25	0.05	1
0.746079	0.225011	0.0289104	0.0933434	5.6939	-2.98691	2.06942	2.89467	1.43604	14686	7.77113	1450	1214	1.81398	NA	6	25	0.05	1
0.744654	0.219114	0.036232	0.064323	4.93846	-3.10275	2.18257	3.0113	1.73882	12867	8.05387	2029	566	1.68675	NA	7	25	0.05	1
0.764028	0.20587	0.0301021	0.0966835	5.38684	-3.04203	2.1448	2.91375	1.61121	13139	7.68525	1673	708	1.66777	NA	8	25	0.05	1
0.422229	0.00429333	0.573477	3.69612	2.92819	-0.311309	3.85808	0.568654	1.96441	16908	8.5787	1664	0	1.83218	NA	9	25	0.05	1
0.753815	0.218751	0.0274334	0.110361	5.4461	-2.91559	2.08014	2.90721	1.49832	13702	7.53168	1399	959	1.73861	NA	10	25	0.05	1
0.761791	0.0324141	0.205795	1.50664	2.44388	-1.70958	4.50885	1.88696	3.01989	25430	19.191	14831	0	0.985181	NA	1	25	0.1	1
0.661203	0.258324	0.0804732	0.0750833	5.23558	-4.02327	3.80711	4.23234	3.11489	29035	22.1252	16519	23	1.52609	NA	2	25	0.1	1
0.724873	0.0414543	0.233673	2.05183	2.32157	-1.98192	4.8731	1.96127	3.17052	29505	22.693	16827	0	1.03471	NA	3	25	0.1	1
0.718823	0.0206967	0.26048	2.09491	2.73892	-1.69544	4.78882	1.44982	3.19138	28845	21.9421	16223	0	1.05179	NA	4	25	0.1	1
0.713093	0.0293913	0.257516	1.83141	2.67085	-1.62458	4.66356	1.73148	3.13022	26930	20.3903	15318	0	1.00734	NA	5	25	0.1	1
0.660449	0.0751344	0.264416	2.26605	2.01228	-1.8789	4.73237	2.17687	2.95769	27246	20.2938	14471	0	1.0388	NA	6	25	0.1	1
0.6265	0.281535	0.0919649	0.151752	4.84177	-4.3896	3.44697	4.14228	2.83303	26668	19.9137	14869	51	1.66325	NA	7	25	0.1	1
0.688066	0.0680675	0.243867	2.00091	1.91309	-1.99328	4.67204	2.08118	3.00757	26805	20.0807	14818	0	1.01964	NA	8	25	0.1	1
0.627448	0.281388	0.0911641	0.191494	5.1637	-4.29414	3.70705	4.32994	3.05189	29393	22.6945	16677	33	1.6366	NA	9	25	0.1	1
0.631128	0.278612	0.0902607	0.169248	4.93734	-4.2503	3.61314	4.29832	2.86935	27940	21.1664	15651	38	1.614	NA	10	25	0.1	1
0.756053	0.228497	0.0154506	0.0360463	5.20302	-2.98324	1.56089	2.46274	1.61512	12409	4.50587	60	3453	1.84588	NA	1	30	0.03	1
0.745425	0.240442	0.014133	0.026538	5.2774	-3.08475	1.56036	2.61189	1.61147	13249	4.64075	78	4199	1.90759	NA	2	30	0.03	1
0.748258	0.239345	0.0123972	0.0232453	5.3682	-3.05167	1.58035	2.57555	1.56474	13546	4.75514	89	4102	1.90234	NA	3	30	0.03	1
0.750804	0.239853	0.00934254	0.048448	5.17694	-2.99556	1.56877	2.44356	1.31751	12840	4.6381	73	3434	1.87779	NA	4	30	0.03	1
0.744835	0.240169	0.0149957	0.0473983	5.27809	-3.0685	1.57197	2.58478	1.54082	13365	4.7023	106	3890	1.8997	NA	5	30	0.03	1
0.7372	0.259603	0.00319763	0.0527324	6.00459	-2.94269	1.61091	2.55216	0.818128	17052	5.3505	115	5484	2.05996	NA	6	30	0.03	1
0.758694	0.2253	0.0160069	0.0178953	4.91168	-3.13683	1.55799	2.48784	1.84199	11336	4.40063	73	2960	1.81075	NA	7	30	0.03	1
0.73598	0.252444	0.0115765	0.0723185	5.19095	-3.05248	1.53516	2.62619	1.47763	13503	4.64509	73	4438	1.96008	NA	8	30	0.03	1
0.739477	0.248379	0.0121445	0.0675957	5.37603	-3.00292	1.52095	2.54626	1.3472	13990	4.56105	60	4796	1.95889	NA	9	30	0.03	1
0.734154	0.26024	0.00560596	0.00471172	5.51227	-2.97649	1.55204	2.46196	0.88226	15182	4.93111	81	4913	2.04903	NA	10	30	0.03	1
0.753427	0.231637	0.0149353	0.0588938	5.49228	-2.97956	1.816	2.68385	1.67314	13857	6.01208	325	2159	1.81508	NA	1	30	0.04	1
0.746257	0.243706	0.010037	0.113101	5.40331	-2.99052	1.85829	2.73205	1.56309	14294	6.44313	411	1897	1.85226	NA	2	30	0.04	1
0.715893	0.274872	0.00923478	0.0817675	6.00993	-2.9294	1.79967	2.59601	0.950201	18195	7.0857	417	3389	2.18446	NA	3	30	0.04	1
0.403865	0.0431157	0.55302	2.79991	3.60615	-0.221691	3.3565	1.26511	1.77418	14527	6.61266	509	2	1.58834	NA	4	30	0.04	1
0.727667	0.259096	0.0132374	0.05557	5.65804	-2.91488	1.83841	2.66064	1.04995	15893	6.83316	456	2425	2.01945	NA	5	30	0.04	1
0.739158	0.244542	0.0163	0.0622847	5.34198	-2.97242	1.87893	2.64842	1.31695	14075	6.69647	519	1577	1.88595	NA	6	30	0.04	1
0.737097	0.24341	0.0194924	0.0931039	5.32429	-2.94942	1.8929	2.79676	1.71006	14066	6.65634	572	1730	1.84665	NA	7	30	0.04	1
0.755864	0.224382	0.0197545	0.0492231	5.16148	-3.02353	1.88259	2.71656	1.85785	12612	6.23142	441	1415	1.75779	NA	8	30	0.04	1
0.729189	0.254952	0.0158588	0.0918848	5.58235	-3.02523	1.85497	2.80802	1.34017	15388	6.70867	517	2441	1.94876	1	9	30	0.04	1
0.745262	0.237858	0.0168796	0.0914035	5.57417	-2.88554	1.8607	2.66054	1.23491	14543	6.59404	443	1925	1.89452	NA	10	30	0.04	1
0.698461	0.259851	0.0416877	0.143378	5.7286	-2.86331	2.13118	2.91545	1.51185	17076	9.14731	1595	1141	2.0019	NA	1	30	0.05	1
0.728658	0.240802	0.0305391	0.0619159	5.18323	-2.99441	2.16123	2.96512	1.89087	14450	8.38495	1445	743	1.78808	NA	2	30	0.05	1
0.755624	0.229344	0.0150322	0.0923109	5.36092	-3.00324	2.19059	2.83394	1.61819	14482	8.32519	1497	548	1.72434	NA	3	30	0.05	1
0.746716	0.232415	0.0208694	0.104532	5.38205	-3.05386	2.22192	2.98533	1.80874	14883	8.61675	1574	638	1.73042	NA	4	30	0.05	1
0.72984	0.233397	0.0367627	0.107966	5.2489	-3.03247	2.1485	3.00218	1.87878	14348	8.23627	1471	800	1.78028	NA	5	30	0.05	1
0.707106	0.257268	0.0356261	0.0960673	5.09026	-3.02003	2.18681	2.88864	1.60748	15110	9.02761	1895	580	1.87451	1	6	30	0.05	1
0.720258	0.246036	0.0337059	0.126749	5.29146	-3.0986	2.17232	2.94351	1.67952	15224	8.78263	1737	707	1.84761	NA	7	30	0.05	1
0.45471	0.00820376	0.537087	3.00356	2.84756	-0.237153	3.78885	0.789754	2.02184	15125	8.72873	1632	0	1.33327	NA	8	30	0.05	1
0.718455	0.25423	0.0273148	0.0613234	5.15552	-3.03536	2.14991	3.04069	1.82781	15010	8.46459	1585	909	1.82565	NA	9	30	0.05	1
0.690169	0.278701	0.0311294	0.124581	5.99503	-2.94972	2.11204	2.92298	1.44005	18962	9.66484	1513	1575	2.1469	NA	10	30	0.05	1
0.714072	0.0491892	0.236739	2.50829	2.37091	-1.75302	4.8159	2.10062	2.95922	29575	22.6615	13874	0	1.06644	NA	1	30	0.1	1
0.693991	0.0637305	0.242278	2.31078	2.15181	-2.00558	4.86963	2.19574	3.09098	29434	22.5517	14803	0	1.05001	NA	2	30	0.1	1
0.752015	0.0403289	0.207656	2.35107	2.2341	-1.87837	4.87328	2.17667	3.0714	30583	23.6807	14995	0	1.05437	NA	3	30	0.1	1
0.751806	0.0352907	0.212903	2.05251	2.38632	-1.82719	4.86591	1.88848	3.12	29462	22.71	14988	0	1.01589	NA	4	30	0.1	1
0.699272	0.0792998	0.221428	2.82257	1.90733	-2.10229	5.04055	2.23794	2.96381	31638	24.5793	14682	0	1.09084	NA	5	30	0.1	1
0.718227	0.0415341	0.240239	2.41512	2.4817	-1.74214	4.78846	1.88111	2.93294	29031	22.2089	13613	0	1.06226	NA	6	30	0.1	1
0.716705	0.0848422	0.198453	2.19842	1.82421	-2.40184	4.80846	2.35201	2.96581	29298	22.4807	14923	1	1.04542	NA	7	30	0.1	1
0.756281	0.0338821	0.209837	2.24682	2.51179	-1.91185	4.97416	1.93389	3.20406	31325	24.4421	16085	0	1.04084	NA	8	30	0.1	1
0.733189	0.0544018	0.212409	2.09725	2.13612	-1.98083	4.75923	1.96791	2.97999	28442	21.6871	14141	0	1.02369	NA	9	30	0.1	1
0.742738	0.0147194	0.242543	2.53822	2.77986	-1.73142	4.90239	1.43744	3.16199	31362	24.3192	15024	0	1.11781	NA	10	30	0.1	1
0.681902	0.315778	0.00231924	0.0558802	6.05347	-2.98924	1.27611	2.37891	0.55413	21058	4.26087	3	14040	2.60719	NA	1	35	0.02	1
0.70036	0.289943	0.00969719	0.0443504	5.28465	-3.10041	1.29273	2.42687	1.32462	15852	3.8497	3	9189	2.30367	NA	2	35	0.02	1
0.692226	0.300525	0.00724909	0.00361296	5.37817	-3.08053	1.26607	2.41607	1.37402	16897	3.86909	3	10664	2.41335	NA	3	35	0.02	1
0.692342	0.303131	0.00452697	0.0256535	5.42594	-3.04907	1.29661	2.35663	1.05448	17229	4.06771	7	10127	2.42034	NA	4	35	0.02	1
0.699011	0.290603	0.0103862	0.0499754	5.24669	-3.18684	1.30354	2.46806	1.45836	15773	3.91007	3	9016	2.29858	NA	5	35	0.02	1
0.691672	0.303991	0.00433678	0.00688182	5.41199	-3.03613	1.29281	2.40821	1.12464	17179	4.03385	4	10284	2.41423	NA	6	35	0.02	1
0.687061	0.306681	0.00625787	0.0605681	5.62451	-3.1226	1.30269	2.47657	1.16045	18313	4.19306	6	11079	2.46139	NA	7	35	0.02	1
0.671086	0.327977	0.000937497	0.0783422	6.5066	-2.97501	1.28749	2.29432	0.390564	24173	4.655	6	16595	2.80913	NA	8	35	0.02	1
0.695293	0.295178	0.00952927	0.0102205	5.1452	-3.09637	1.32732	2.43819	1.48522	15553	4.06468	10	8224	2.31021	NA	9	35	0.02	1
0.690411	0.306466	0.00312293	0.0307714	5.80207	-3.02079	1.31537	2.39289	1.01538	19131	4.28445	8	11621	2.47454	NA	10	35	0.02	1
0.697667	0.298129	0.00420369	0.0552324	5.79333	-2.98026	1.60511	2.50327	1.06774	18677	6.01577	93	5608	2.335	NA	1	35	0.03	1
0.706165	0.279904	0.0139309	0.0575262	4.99401	-3.05367	1.57611	2.44495	1.3179	14129	5.34501	79	3420	2.14538	NA	2	35	0.03	1
0.698569	0.29091	0.0105214	0.0547071	5.40811	-2.99737	1.56617	2.55476	1.42066	16439	5.53751	68	5039	2.25055	NA	3	35	0.03	1
0.694474	0.297357	0.00816925	0.0736244	5.39892	-3.01064	1.60581	2.54127	1.1738	16832	5.87538	104	4440	2.27117	NA	4	35	0.03	1
0.679017	0.316027	0.0049563	0.0689715	6.13578	-2.95876	1.60533	2.53502	0.80494	21265	6.63372	134	7133	2.56206	NA	5	35	0.03	1
0.672725	0.322436	0.00483926	0.0361122	5.93889	-2.93861	1.52723	2.43991	0.633275	20757	6.19335	60	7919	2.6554	NA	6	35	0.03	1
0.699444	0.293773	0.00678343	0.0246613	5.52084	-3.00794	1.55665	2.53031	1.2929	17161	5.53317	64	5734	2.28603	NA	7	35	0.03	1
0.697905	0.295041	0.00705427	0.0637803	5.70301	-3.00124	1.59789	2.63659	1.26035	17934	5.84277	68	5786	2.28234	NA	8	35	0.03	1
0.698947	0.295197	0.00585693	0.0424841	5.52764	-2.9708	1.6216	2.50661	1.16804	17286	5.99913	113	4619	2.27118	NA	9	35	0.03	1
0.699318	0.291408	0.00927403	0.0598071	5.47511	-3.01214	1.62985	2.59348	1.39977	16834	5.95497	98	4417	2.2338	NA	10	35	0.03	1
0.660708	0.279193	0.0600993	0.149186	5.4254	-2.47035	1.93069	2.77105	1.82876	16604	7.85877	669	1709	2.08278	NA	1	35	0.04	1
0.699505	0.286415	0.0140793	0.0615853	5.41429	-3.00448	1.84165	2.68144	1.52582	16617	7.28431	388	2342	2.13826	NA	2	35	0.04	1
0.705275	0.282275	0.0124497	0.0886558	5.49398	-2.982	1.80746	2.64537	1.43584	16637	7.00382	342	2572	2.13145	NA	3	35	0.04	1
0.70499	0.285993	0.00901736	0.0566161	5.40452	-2.96942	1.88692	2.63643	1.27723	16582	7.54552	447	1808	2.10755	NA	4	35	0.04	1
0.703604	0.281975	0.014421	0.0688927	5.4274	-3.00805	1.86169	2.78155	1.71965	16415	7.23534	370	2347	2.07863	NA	5	35	0.04	1
0.708396	0.277053	0.0145502	0.0769963	5.38294	-2.96049	1.93428	2.78604	1.69841	16132	7.62623	506	1747	2.03239	NA	6	35	0.04	1
0.67054	0.312345	0.0171153	0.0275339	5.51915	-3.03026	1.81867	2.79097	1.22279	18285	7.75114	416	3236	2.34292	NA	7	35	0.04	1
0.704052	0.279125	0.016823	0.130892	5.47689	-2.96045	1.8968	2.63808	1.35224	16642	7.66924	514	1762	2.10806	NA	8	35	0.04	1
0.725022	0.256736	0.0182423	0.13045	5.302	-3.07476	1.90903	2.71299	2.0208	14868	7.08209	440	1504	1.91384	NA	9	35	0.04	1
0.687932	0.294125	0.0179426	0.0582859	5.58148	-2.88742	1.9095	2.72139	1.23599	17848	8.13155	531	2206	2.21948	NA	10	35	0.04	1
0.673022	0.297066	0.0299121	0.172743	5.47595	-2.957	2.19141	2.9202	1.56948	18477	10.3407	1555	849	2.1149	NA	1	35	0.05	1
0.530346	0.00493896	0.464715	3.31968	2.91073	-0.272371	3.74921	0.726246	1.98022	18777	10.2856	1547	1	1.50284	NA	2	35	0.05	1
0.682516	0.289481	0.0280026	0.126143	5.65973	-3.05668	2.19346	2.94386	1.60122	18823	10.2507	1585	991	2.10884	NA	3	35	0.05	1
0.697359	0.281513	0.0211283	0.10556	5.14234	-3.00367	2.14183	2.8595	1.64466	16131	9.02111	1245	732	1.95691	NA	4	35	0.05	1
0.671707	0.294423	0.0338699	0.0680114	5.10061	-3.02517	2.16748	2.88029	1.66783	16891	9.77812	1553	743	2.0707	NA	5	35	0.05	1
0.522127	0.00605303	0.47182	2.77866	2.8851	-0.263796	3.74927	0.779352	1.99122	16053	9.35181	1513	1	1.21604	NA	6	35	0.05	1
0.697001	0.276105	0.0268945	0.125265	5.36042	-3.0242	2.16241	2.91068	1.7911	16870	9.33907	1288	832	1.98083	NA	7	35	0.05	1
0.686769	0.28036	0.0328709	0.0904524	5.35834	-3.03754	2.18511	2.96349	1.71988	17180	9.67677	1456	884	2.0096	NA	8	35	0.05	1
0.529547	0.00762075	0.462832	3.15895	2.8464	-0.305465	3.81126	0.81197	2.03174	18134	10.3715	1732	0	1.39195	NA	9	35	0.05	1
0.695378	0.278853	0.0257681	0.122433	5.25294	-2.99482	2.23577	2.98951	2.00023	16980	9.78848	1652	699	1.94305	NA	10	35	0.05	1
0.743521	0.0545519	0.201927	2.6028	2.10803	-2.128	4.8399	2.06493	2.98643	31123	24.2917	13503	0	1.0873	NA	1	35	0.1	1
0.780285	0.0264811	0.193234	2.4687	2.58914	-1.92491	4.86326	2.01356	3.06965	31610	24.8631	14092	0	1.08812	NA	2	35	0.1	1
0.767533	0.0487653	0.183702	2.24369	2.03335	-2.09169	4.73825	2.16332	3.02711	29852	22.9181	13464	0	1.05666	NA	3	35	0.1	1
0.752835	0.0378166	0.209349	2.84616	2.45986	-1.93686	5.0256	1.92315	3.09094	33307	26.4951	14249	0	1.10812	NA	4	35	0.1	1
0.733132	0.0594018	0.207466	2.8574	1.97001	-2.04816	4.98763	2.11022	2.98644	32426	25.4184	13412	0	1.10902	NA	5	35	0.1	1
0.766311	0.0477996	0.185889	2.26309	2.22608	-2.29255	4.91191	2.07479	3.08826	31242	24.5672	14718	0	1.04978	NA	6	35	0.1	1
0.783719	0.0347516	0.181529	2.30791	2.40807	-2.04617	4.9287	2.03823	3.16098	31725	25.0513	14602	0	1.05097	NA	7	35	0.1	1
0.76954	0.0402913	0.190169	2.62233	2.22092	-2.09943	4.97672	2.05823	3.03584	32686	25.7746	14179	0	1.10257	NA	8	35	0.1	1
0.766025	0.0466232	0.187352	2.39845	2.25329	-2.06195	4.91875	2.13108	3.06192	31420	24.6285	14314	0	1.05697	NA	9	35	0.1	1
0.741474	0.0536792	0.204847	2.63012	2.18628	-2.04204	4.88315	2.07802	2.9754	31347	24.3121	13530	0	1.08526	NA	10	35	0.1	1
0.652474	0.340097	0.0074289	0.0306925	5.37265	-3.04967	1.30576	2.40237	1.27163	19045	4.76133	2	10929	2.78401	NA	1	40	0.02	1
0.657372	0.329122	0.0135056	0.0342975	5.35962	-3.24471	1.32539	2.51696	1.74551	18510	4.72757	8	10253	2.68344	NA	2	40	0.02	1
0.644361	0.347358	0.0082805	0.0356238	5.5012	-3.10394	1.30277	2.48096	1.27983	20032	4.92617	3	11885	2.89887	NA	3	40	0.02	1
0.652617	0.341975	0.00540797	0.0495666	5.46343	-3.03005	1.34665	2.37033	1.14541	19699	5.09908	7	10100	2.79224	NA	4	40	0.02	1
0.65693	0.332558	0.0105115	0.0941608	5.28272	-3.1826	1.31595	2.41811	1.4655	18269	4.72253	8	9688	2.69234	NA	5	40	0.02	1
0.63578	0.362326	0.00189419	0.0780458	6.00357	-3.00739	1.30435	2.37418	0.677288	23802	5.43046	3	14756	3.16462	NA	6	40	0.02	1
0.652024	0.340687	0.00728934	0.0671543	5.43767	-3.05475	1.31321	2.41867	1.23941	19371	4.85081	5	10892	2.79381	NA	7	40	0.02	1
0.641482	0.355237	0.00328157	0.0545244	5.65157	-2.97599	1.32886	2.32859	0.726256	21549	5.3618	2	11775	3.01484	NA	8	40	0.02	1
0.647948	0.343975	0.00807726	0.0460178	5.39098	-3.12668	1.31437	2.42977	1.30418	19401	4.8965	6	10835	2.82114	NA	9	40	0.02	1
0.662026	0.317363	0.0206105	0.0117858	4.87924	-3.12125	1.29916	2.46574	1.93153	15528	4.26742	9	8472	2.52794	NA	10	40	0.02	1
0.657038	0.339597	0.00336504	0.0875742	5.61275	-2.99037	1.59493	2.46857	1.07086	20325	6.90113	60	5609	2.69469	NA	1	40	0.03	1
0.673036	0.319954	0.00701045	0.0688758	5.33681	-2.99061	1.60506	2.40342	1.34822	17877	6.43472	73	4231	2.47997	NA	2	40	0.03	1
0.674292	0.310406	0.0153018	0.0866082	5.13201	-3.16978	1.63403	2.56089	1.94118	16439	6.31682	66	3689	2.34025	NA	3	40	0.03	1
0.662804	0.327919	0.00927638	0.0992424	5.43435	-3.05604	1.57738	2.51435	1.37506	18689	6.45391	67	5361	2.5536	NA	4	40	0.03	1
0.655623	0.337477	0.00689995	0.0805494	5.62336	-3.03827	1.63981	2.50129	1.2725	20258	7.1788	93	5005	2.65637	NA	5	40	0.03	1
0.663949	0.319384	0.0166676	0.0827829	5.09887	-3.14002	1.56279	2.55402	1.74821	16655	6.01788	67	4594	2.44966	NA	6	40	0.03	1
0.664047	0.319728	0.0162253	0.0506322	5.14612	-3.18961	1.59248	2.5856	1.92271	17000	6.21604	90	4487	2.4405	NA	7	40	0.03	1
0.655097	0.335228	0.00967572	0.0471689	5.57667	-3.0135	1.62575	2.54104	1.29372	19810	7.02269	97	5345	2.6523	NA	8	40	0.03	1
0.654328	0.336428	0.00924472	0.0612738	5.69376	-3.01835	1.58938	2.60839	1.55884	20385	6.78795	79	6560	2.67328	NA	9	40	0.03	1
0.663199	0.327114	0.00968656	0.0726635	5.47906	-3.03173	1.65564	2.54249	1.56737	18959	6.96621	103	4417	2.53565	NA	10	40	0.03	1
0.675782	0.316293	0.00792565	0.139059	5.60035	-2.94359	1.91467	2.59485	1.27913	19225	8.75375	397	1884	2.34941	NA	1	40	0.04	1
0.504119	0.0869297	0.408951	2.66291	4.03241	-0.312376	3.22101	2.53466	1.84596	19369	9.22956	564	0	1.6118	NA	2	40	0.04	1
0.678212	0.308215	0.0135725	0.0938677	5.47694	-3.02144	1.95579	2.69572	1.62805	18412	8.71567	447	1701	2.25602	NA	3	40	0.04	1
0.625387	0.360456	0.0141569	0.115693	5.64158	-2.905	1.86489	2.69983	1.0867	21727	9.92339	442	3014	2.81649	NA	4	40	0.04	1
0.662146	0.316472	0.0213817	0.0674713	5.04396	-2.97738	1.88533	2.60955	1.57876	16646	8.18091	414	1483	2.28584	NA	5	40	0.04	1
0.651215	0.336392	0.0123926	0.0991784	5.75288	-2.94169	1.8508	2.67504	1.23962	20911	8.94032	377	3139	2.59193	NA	6	40	0.04	1
0.674974	0.311686	0.0133402	0.105841	5.40434	-2.96885	1.96067	2.67699	1.77243	18180	8.83165	478	1500	2.26299	NA	7	40	0.04	1
0.664906	0.318441	0.0166532	0.11076	5.38829	-3.05654	1.91336	2.67543	1.49109	18473	8.61708	490	1832	2.33407	NA	8	40	0.04	1
0.662365	0.315299	0.0223361	0.087585	5.2791	-3.0907	1.90135	2.74876	1.82879	17811	8.42988	478	1953	2.31095	NA	9	40	0.04	1
0.642149	0.349159	0.00869264	0.100994	5.86463	-3.00091	1.86953	2.74098	1.194	22208	9.4856	440	3450	2.68207	NA	10	40	0.04	1
0.660371	0.31739	0.0222393	0.142843	5.64925	-3.03311	2.21374	2.90599	1.79311	20406	11.1641	1378	941	2.24844	NA	1	40	0.05	1
0.645578	0.338521	0.0159006	0.116093	5.73323	-2.84808	2.19341	2.88432	0.915665	21624	11.6792	1226	1109	2.40095	NA	2	40	0.05	1
0.591769	0.00361709	0.404614	3.76251	2.90887	-0.40302	3.72678	0.701838	1.95523	23304	12.8231	1459	0	1.73617	NA	3	40	0.05	1
0.637347	0.344822	0.0178315	0.103668	5.70588	-3.00645	2.14263	2.89282	1.45564	21822	11.5488	1188	1382	2.49043	NA	4	40	0.05	1
0.617126	0.352265	0.0306088	0.117302	5.57578	-2.97195	2.10779	2.88192	1.45236	21556	11.5912	1259	1462	2.57617	NA	5	40	0.05	1
0.632493	0.339061	0.0284466	0.10936	5.39497	-3.07373	2.28913	2.99326	1.64195	20673	12.2236	1776	726	2.30284	NA	6	40	0.05	1
0.61618	0.352963	0.0308568	0.183067	5.8664	-2.9536	2.10866	2.87568	1.372	23085	12.2148	1287	1693	2.68209	NA	7	40	0.05	1
0.665838	0.30607	0.0280917	0.136985	5.35398	-3.13484	2.2717	2.9802	1.88618	18963	10.9825	1561	669	2.1012	NA	8	40	0.05	1
0.651077	0.328903	0.0200201	0.137522	5.75792	-3.0225	2.20888	2.98382	1.7034	21413	11.488	1333	1211	2.33012	NA	9	40	0.05	1
0.594152	0.375333	0.0305154	0.146199	6.02511	-2.91942	2.10695	2.89071	1.41852	25067	13.3308	1373	2078	2.95844	NA	10	40	0.05	1
0.792482	0.0232983	0.18422	2.31593	2.64143	-1.75511	4.87455	1.82387	3.10572	31320	24.3581	12746	0	1.04493	NA	1	40	0.1	1
0.796962	0.0280562	0.174982	2.47001	2.44628	-2.01262	4.9488	2.21576	3.1246	32798	26.0232	13402	0	1.07257	NA	2	40	0.1	1
0.778089	0.0179466	0.203965	3.13454	2.65044	-1.67142	4.8582	1.51911	2.91078	33689	26.5209	11462	0	1.18708	NA	3	40	0.1	1
0.795107	0.0184209	0.186472	2.83345	2.72614	-1.79002	4.92677	1.63946	3.03274	33540	26.7187	12634	0	1.11868	NA	4	40	0.1	1
0.811027	0.0247176	0.164255	2.69375	2.47121	-2.19276	5.0998	2.13917	3.21623	35049	28.7668	14392	0	1.10254	NA	5	40	0.1	1
0.793563	0.0420139	0.164423	2.38324	2.03594	-2.21741	4.84221	2.25808	3.07383	31748	24.881	13199	0	1.07005	NA	6	40	0.1	1
0.558305	0.381289	0.0604057	0.215192	5.84144	-3.9125	3.61735	4.18144	2.8792	33407	26.7251	11832	62	2.00608	NA	7	40	0.1	1
0.779432	0.04164	0.178928	3.03042	2.11815	-2.13191	4.98179	2.02862	2.96675	34368	27.7	12602	0	1.13967	NA	8	40	0.1	1
0.770284	0.0238447	0.205872	2.86705	2.5485	-1.68439	4.85904	1.7428	2.94428	32324	25.2221	11691	0	1.13106	NA	9	40	0.1	1
0.778336	0.031314	0.19035	2.98209	2.38629	-1.98165	5.07237	2.06722	3.09426	34846	28.2862	13252	0	1.13416	NA	10	40	0.1	1
0.60773	0.382083	0.0101872	0.0382825	5.50094	-3.1278	1.35229	2.49132	1.52913	22141	6.17348	5	11800	3.35973	NA	1	45	0.02	1
0.596997	0.400587	0.00241566	0.08208	5.6844	-3.0063	1.31649	2.34879	0.750452	24472	6.58112	5	13771	3.75715	NA	2	45	0.02	1
0.617104	0.367716	0.0151803	0.0416895	5.16773	-3.25753	1.34503	2.4755	1.78952	19529	5.61906	9	9824	3.09006	NA	3	45	0.02	1
0.611395	0.378574	0.0100312	0.0254948	5.44373	-3.06608	1.3315	2.45629	1.4514	21635	5.89611	4	11910	3.3227	NA	4	45	0.02	1
0.607924	0.382075	0.0100017	0.0631947	5.4007	-3.10005	1.32506	2.46729	1.43774	21571	5.88486	7	11746	3.33978	NA	5	45	0.02	1
0.607549	0.387636	0.00481555	0.0766863	5.72329	-3.0499	1.3373	2.40911	1.09958	23747	6.32851	2	13142	3.51529	NA	6	45	0.02	1
0.607388	0.385158	0.00745399	0.0405123	5.42286	-3.10362	1.31382	2.38884	1.36864	21854	5.95194	6	12142	3.43937	NA	7	45	0.02	1
0.598207	0.397607	0.00418585	0.0536445	5.75251	-3.05713	1.32468	2.39175	0.983758	24658	6.53948	10	14209	3.70792	NA	8	45	0.02	1
0.602528	0.390398	0.00707435	0.047574	5.55455	-3.10001	1.30455	2.43645	1.24807	22890	6.03689	2	13478	3.53071	NA	9	45	0.02	1
0.609722	0.38086	0.00941747	0.0476791	5.36029	-3.21443	1.32029	2.41145	1.34413	21269	5.88134	5	11543	3.36786	NA	10	45	0.02	1
0.624181	0.365526	0.0102933	0.0897571	5.44715	-3.05913	1.55992	2.47479	1.48358	20861	7.37971	37	6186	2.99973	NA	1	45	0.03	1
0.606677	0.389515	0.00380842	0.0667895	5.77588	-2.96395	1.5866	2.49302	0.943101	24119	8.53311	51	7518	3.36826	NA	2	45	0.03	1
0.612391	0.38355	0.00405918	0.0398715	5.68252	-2.96833	1.61978	2.4768	1.04791	23298	8.57545	63	6280	3.25059	NA	3	45	0.03	1
0.599833	0.396895	0.00327248	0.10625	5.79991	-2.98237	1.59961	2.49806	0.823985	24714	9.06264	52	7199	3.46732	NA	4	45	0.03	1
0.617001	0.367352	0.0156465	0.0591947	5.33083	-3.1593	1.58129	2.58267	1.75781	20400	7.46543	71	5953	2.97256	NA	5	45	0.03	1
0.611534	0.381664	0.00680178	0.0700892	5.51025	-3.03472	1.54068	2.47458	1.33585	22174	7.66806	51	7126	3.20559	NA	6	45	0.03	1
0.62521	0.363186	0.0116045	0.0919347	5.44052	-3.10166	1.61366	2.45499	1.52052	20813	7.76799	69	5122	2.9527	NA	7	45	0.03	1
0.609729	0.381033	0.00923777	0.0382319	5.65861	-3.00614	1.59729	2.55916	1.45345	22897	8.21828	61	7003	3.2109	NA	8	45	0.03	1
0.616066	0.374623	0.0093106	0.104412	5.51052	-3.07322	1.6114	2.5208	1.40336	21683	8.05253	76	5728	3.0656	NA	9	45	0.03	1
0.533463	0.00278258	0.463754	4.7733	3.27791	-0.195391	3.219	2.8173	1.44446	26912	9.82982	66	1	3.01224	NA	10	45	0.03	1
0.623463	0.362641	0.0138966	0.108954	5.51592	-3.07634	1.96317	2.77085	1.64468	21520	10.4057	504	2092	2.66379	NA	1	45	0.04	1
0.619461	0.363238	0.0173011	0.11295	5.34385	-3.11537	1.9293	2.73483	1.64987	20757	10.0887	473	2064	2.65971	NA	2	45	0.04	1
0.617463	0.362766	0.0197709	0.136237	5.4007	-3.11988	1.9268	2.78705	1.88647	21005	10.1424	459	2231	2.67316	NA	3	45	0.04	1
0.630174	0.357113	0.0127127	0.103754	5.49097	-3.01602	1.98889	2.67046	1.69392	21246	10.5524	513	1637	2.63275	NA	4	45	0.04	1
0.609567	0.3735	0.0169325	0.123628	5.34971	-3.04686	1.89637	2.72397	1.71852	21212	10.0707	414	2273	2.76369	NA	5	45	0.04	1
0.609021	0.379636	0.0113433	0.0786238	5.44188	-3.06243	1.84967	2.6804	1.35722	21795	10.0618	325	2920	2.89388	NA	6	45	0.04	1
0.607678	0.381617	0.0107045	0.0988983	5.70869	-2.97558	1.877	2.68953	1.33715	23399	10.6576	326	3202	2.99158	NA	7	45	0.04	1
0.631895	0.34459	0.0235152	0.117807	5.15045	-3.13606	1.89079	2.67323	1.89101	18752	9.10774	373	1800	2.51205	NA	8	45	0.04	1
0.623427	0.366534	0.0100388	0.113846	5.76394	-2.98155	1.91801	2.69487	1.49949	22919	10.5229	352	2744	2.82081	NA	9	45	0.04	1
0.596851	0.393777	0.00937226	0.0730881	5.83859	-2.9158	1.90288	2.73637	1.29081	24785	11.5239	447	3487	3.1505	NA	10	45	0.04	1
0.599105	0.376658	0.0242372	0.160431	5.4044	-3.06618	2.16266	2.90496	1.58094	22323	12.6359	1174	1111	2.64046	NA	1	45	0.05	1
0.593415	0.385341	0.0212441	0.130302	5.72561	-3.11938	2.22517	2.88272	1.49603	24598	14.2325	1485	1099	2.81492	NA	2	45	0.05	1
0.612345	0.366838	0.020817	0.147251	5.64929	-3.01596	2.17649	2.89825	1.6509	23010	12.6685	1092	1209	2.62376	NA	3	45	0.05	1
0.614764	0.0114201	0.373816	3.693	3.26877	-0.400446	3.69131	1.42676	1.88088	24401	13.264	1076	1	1.69966	NA	4	45	0.05	1
0.646704	0.338457	0.0148394	0.127866	5.6712	-3.02128	2.26263	2.83826	1.81812	21944	12.2927	1225	729	2.36538	NA	5	45	0.05	1
0.620692	0.34832	0.0309878	0.121074	5.11352	-3.11596	2.27433	2.99803	2.13757	20082	11.8978	1451	641	2.27619	NA	6	45	0.05	1
0.592284	0.388837	0.0188782	0.125458	5.72632	-2.99876	2.2213	2.93713	1.58093	24672	14.0434	1402	1216	2.80457	NA	7	45	0.05	1
0.641942	0.331339	0.0267194	0.135523	5.35621	-3.17053	2.26457	2.95758	2.22219	20354	11.6861	1274	710	2.24189	NA	8	45	0.05	1
0.579621	0.393135	0.0272442	0.163479	6.00025	-2.89015	2.15347	2.8453	1.46197	26311	14.6399	1238	1634	3.08737	NA	9	45	0.05	1
0.603533	0.370776	0.0256909	0.189142	5.36947	-3.14591	2.15615	2.93334	1.70552	21797	12.2502	1250	1141	2.5689	NA	10	45	0.05	1
0.566648	0.371024	0.0623281	0.159164	5.59962	-3.82285	3.94354	4.25654	3.1972	34601	27.9859	12493	12	1.77099	NA	1	45	0.1	1
0.830301	0.0110429	0.158656	3.57344	2.7456	-1.90773	5.01962	1.42983	2.97176	38383	32.6241	11315	0	1.21347	NA	2	45	0.1	1
0.824092	0.00568071	0.170227	2.87306	2.95002	-1.70113	4.81231	0.644611	3.0131	33664	26.7342	10771	0	1.145	NA	3	45	0.1	1
0.824201	0.0196074	0.156192	2.81407	2.72136	-1.96803	4.93254	1.5104	2.94582	34177	27.5294	11564	0	1.11286	NA	4	45	0.1	1
0.808516	0.0236075	0.167877	2.72662	2.45815	-1.89632	4.88428	2.00978	3.00394	33226	26.5111	11368	0	1.10123	NA	5	45	0.1	1
0.811704	0.0206202	0.167676	2.83796	2.66988	-1.98118	4.98043	1.7139	3.03265	34407	27.7839	12035	0	1.11522	NA	6	45	0.1	1
0.80761	0.0298943	0.162496	2.91371	2.34704	-1.92521	4.95714	1.93745	3.02864	34487	27.7156	11733	0	1.10643	NA	7	45	0.1	1
0.827989	0.0164554	0.155555	3.15584	2.48906	-2.02491	5.08552	1.93033	3.12087	36900	30.9478	12411	0	1.1503	NA	8	45	0.1	1
0.832549	0.00709144	0.16036	2.56403	2.92354	-1.88177	4.91707	0.951248	3.1254	33441	26.8262	11924	0	1.09651	NA	9	45	0.1	1
0.840971	0.0190814	0.139948	2.64828	2.56318	-2.22128	4.91623	1.94808	2.98184	33998	27.8368	12092	0	1.10278	NA	10	45	0.1	1
0.831631	0.137335	0.0310342	-0.00492529	4.37754	-3.0985	1.06765	3.03143	1.27459	6077	1.64827	560	5491	1.44666	399	1	10	0.05	0.2
0.822273	0.145478	0.0322487	-0.0039942	2.88684	-2.9133	1.05078	2.79983	1.30519	3619	1.56983	330	3256	1.42327	252	2	10	0.05	0.2
0.836484	0.134757	0.028759	0.00266708	4.27134	-3.04926	1.06991	2.96723	1.14365	5663	1.62102	392	5113	1.41636	263	3	10	0.05	0.2
0.82646	0.143092	0.0304481	-0.0122365	3.25108	-3.04913	1.06661	3.05604	1.35057	4382	1.61138	390	3875	1.41766	250	4	10	0.05	0.2
0.829636	0.136744	0.0336191	-0.0077076	3.57394	-3.0229	1.07831	2.92631	1.37181	4696	1.64825	528	4081	1.4197	343	5	10	0.05	0.2
0.839495	0.131918	0.0285869	0.0345463	3.92205	-3.0102	1.07255	2.92745	1.17622	4949	1.61744	355	4338	1.40885	232	6	10	0.05	0.2
0.832551	0.138987	0.0284623	-0.0275014	3.6897	-3.00939	1.05765	2.97207	1.19817	4837	1.58208	344	4402	1.41502	240	7	10	0.05	0.2
0.836908	0.132718	0.030374	0.00567877	3.45413	-3.05644	1.06725	2.80822	1.26221	4192	1.58872	359	3632	1.39443	242	8	10	0.05	0.2
0.837757	0.136197	0.0260462	0.0304291	4.56432	-3.1398	1.07267	3.0123	1.15675	6253	1.65033	480	5612	1.43271	304	9	10	0.05	0.2
0.832218	0.135087	0.0326948	0.00719401	3.74316	-3.02508	1.06598	2.9056	1.26474	4845	1.61227	456	4283	1.4197	317	10	10	0.05	0.2
0.747703	0.199867	0.05243	0.0624558	2.98297	-3.01568	1.14593	3.17164	1.30392	5582	2.1799	961	4081	1.65768	429	1	10	0.05	0.4
0.751788	0.193341	0.0548709	-0.0123122	2.77543	-2.96703	1.14135	3.12031	1.31801	4968	2.12761	814	3672	1.63552	325	2	10	0.05	0.4
0.766665	0.185343	0.0479919	-0.00818513	3.52953	-3.10239	1.1645	3.21373	1.23821	6302	2.19772	879	4737	1.62336	326	3	10	0.05	0.4
0.758714	0.192407	0.0488798	0.0128482	2.76539	-2.98576	1.15066	3.00151	1.26948	4771	2.11386	721	3421	1.59971	283	4	10	0.05	0.4
0.757038	0.192257	0.0507053	0.0165243	2.63778	-2.92787	1.15048	3.06447	1.33351	4549	2.08764	737	3280	1.57515	279	5	10	0.05	0.4
0.769047	0.183049	0.0479039	0.0245316	3.42044	-3.06509	1.16386	3.16784	1.23389	5955	2.17745	822	4338	1.60724	277	6	10	0.05	0.4
0.754768	0.192303	0.052929	0.00968664	2.94188	-3.04826	1.15063	3.16992	1.32681	5342	2.15168	917	3906	1.62659	366	7	10	0.05	0.4
0.757407	0.193526	0.0490672	0.026267	3.10499	-3.07903	1.1608	3.17038	1.27531	5663	2.19527	929	4082	1.62455	372	8	10	0.05	0.4
0.768516	0.180604	0.0508793	0.00289326	3.79961	-3.1396	1.16432	3.17572	1.21066	6669	2.22112	935	5046	1.64067	334	9	10	0.05	0.4
0.77495	0.17898	0.0460698	0.0289757	3.56167	-3.11509	1.17321	3.16626	1.15703	6025	2.18478	759	4363	1.58453	231	10	10	0.05	0.4
0.723547	0.216246	0.0602077	-0.0226389	2.63446	-3.26885	1.32891	3.08623	1.28945	5278	2.94787	1218	2434	1.67142	110	1	10	0.05	0.6
0.734283	0.207733	0.057984	0.00200814	2.90569	-3.26571	1.33958	3.09483	1.22225	5556	2.95336	1116	2584	1.64817	121	2	10	0.05	0.6
0.726565	0.21506	0.0583746	0.00328553	2.93703	-3.29955	1.32195	3.10656	1.22267	5779	2.94728	1206	2832	1.68788	146	3	10	0.05	0.6
0.693678	0.240889	0.065433	-0.0267763	2.40963	-3.23379	1.29415	2.93402	1.29341	5083	2.97643	1319	2338	1.78037	176	4	10	0.05	0.6
0.713784	0.220089	0.066127	0.0484749	2.6522	-3.07916	1.32406	3.12964	1.37472	5477	2.98169	1309	2499	1.70265	148	5	10	0.05	0.6
0.709632	0.225578	0.0647905	-0.0176668	2.62073	-3.12884	1.3225	3.17181	1.32373	5589	3.01709	1276	2689	1.72395	167	6	10	0.05	0.6
0.702245	0.228769	0.0689864	0.024883	2.44577	-3.18866	1.30859	2.98488	1.33784	5095	2.97421	1339	2242	1.73871	185	7	10	0.05	0.6
0.728319	0.210864	0.0608169	0.0202006	3.50078	-3.30795	1.33845	3.22139	1.21416	7153	3.10662	1332	3667	1.73516	136	8	10	0.05	0.6
0.739805	0.202916	0.0572796	0.0115143	3.40441	-3.26537	1.34805	3.26951	1.2337	6640	3.0547	1155	3419	1.68369	118	9	10	0.05	0.6
0.742429	0.203307	0.0542636	0.0123579	3.31897	-3.35131	1.35448	3.26128	1.2376	6534	3.02816	1306	3208	1.6512	126	10	10	0.05	0.6
0.765356	0.183911	0.0507333	0.0405198	3.67807	-3.52011	1.67756	3.17907	1.30567	6988	4.37741	1766	1459	1.55371	7	1	10	0.05	0.8
0.764343	0.182793	0.0528637	0.00656648	3.85338	-3.5697	1.67787	3.31799	1.32095	7476	4.41827	1850	1820	1.56966	9	2	10	0.05	0.8
0.766462	0.17998	0.0535581	0.0230859	3.40969	-3.44835	1.65506	3.14078	1.33539	6236	4.19134	1541	1333	1.52999	10	3	10	0.05	0.8
0.773394	0.174942	0.0516631	0.0429967	3.45418	-3.55367	1.71604	3.3415	1.39951	6553	4.3237	1896	1318	1.46863	10	4	10	0.05	0.8
0.731959	0.203205	0.0648351	0.00415256	2.82232	-3.43744	1.65587	3.12732	1.44844	5925	4.30123	1902	1093	1.56795	22	5	10	0.05	0.8
0.787658	0.168535	0.0438069	0.0283101	3.70863	-3.52375	1.65912	3.14892	1.19756	6312	4.03943	1329	1414	1.46591	7	6	10	0.05	0.8
0.749904	0.189617	0.0604795	0.027226	3.09662	-3.40147	1.65284	3.0975	1.4061	6011	4.22016	1764	1162	1.54702	11	7	10	0.05	0.8
0.787099	0.164018	0.0488831	0.0412719	3.4434	-3.44281	1.66316	3.1419	1.36359	5836	4.00541	1390	1215	1.44485	8	8	10	0.05	0.8
0.792779	0.157036	0.0501855	0.0111053	3.5055	-3.5488	1.68103	3.1202	1.27503	5747	4.08482	1460	1133	1.44679	6	9	10	0.05	0.8
0.796298	0.161095	0.0426064	0.011305	4.38439	-3.54596	1.66954	3.2327	1.18486	7395	4.163	1373	2067	1.49412	4	10	10	0.05	0.8
0.719926	0.191081	0.0889927	-0.0405417	3.7104	-4.00029	0.990909	4.05627	4.29018	11362	1.88617	7237	11567	1.92554	7334	1	10	0.15	0.2
0.722262	0.195017	0.082721	-0.0335368	4.10685	-4.45956	0.994998	4.00279	4.06346	12165	1.92683	7337	12337	1.94368	7414	2	10	0.15	0.2
0.722199	0.195782	0.0820194	0.0172463	4.03681	-4.46464	0.999718	3.9262	3.9386	11934	1.92898	7289	11977	1.92643	7327	3	10	0.15	0.2
0.715542	0.202807	0.0816509	-0.0235382	3.92872	-4.33765	0.995965	4.15043	4.26278	12228	1.95205	7428	12370	1.96768	7508	4	10	0.15	0.2
0.725424	0.190503	0.0840736	-0.00403657	3.8246	-4.19689	1.00522	3.93648	3.95201	11264	1.92433	7005	11250	1.90522	6996	5	10	0.15	0.2
0.711063	0.215993	0.0729444	0.00866415	3.50034	-4.53808	0.983993	4.27177	4.31493	11787	1.92199	7332	12104	1.98872	7533	6	10	0.15	0.2
0.72047	0.199985	0.0795447	-0.0275995	4.26318	-4.47581	0.997192	4.14016	4.18502	12721	1.94135	7469	12832	1.9516	7516	7	10	0.15	0.2
0.720122	0.201255	0.0786229	-0.0429269	3.60845	-4.36819	0.998902	3.99424	4.01668	11246	1.92071	7117	11370	1.92641	7157	8	10	0.15	0.2
0.717687	0.200121	0.0821913	0.0106687	4.00971	-4.32767	1.00077	3.94666	4.06586	12042	1.95109	7193	12080	1.94928	7223	9	10	0.15	0.2
0.72193	0.198504	0.0795664	0.014502	3.74201	-4.28661	1.00225	3.9148	3.99889	11332	1.92814	6996	11344	1.91597	7012	10	10	0.15	0.2
0.54668	0.302992	0.150328	0.0436682	3.56999	-4.38887	1.01299	4.67789	4.50203	19483	3.52901	14896	19216	3.42836	14725	1	10	0.15	0.4
0.542447	0.321628	0.135926	-0.056332	3.39019	-4.48216	1.00694	4.43492	3.99639	18697	3.51192	13375	18682	3.4624	13324	2	10	0.15	0.4
0.544534	0.313711	0.141755	-0.0199909	3.66691	-4.61187	1.0062	4.61235	4.22442	19768	3.53807	14381	19743	3.49174	14354	3	10	0.15	0.4
0.540733	0.314886	0.144381	0.0192294	3.54596	-4.45429	0.991587	4.60275	4.22918	19584	3.4879	14343	19854	3.54575	14561	4	10	0.15	0.4
0.546006	0.319185	0.134809	-0.0059705	3.16494	-4.88281	1.00887	4.65206	4.27893	18963	3.49642	14475	18861	3.43729	14397	5	10	0.15	0.4
0.540116	0.306061	0.153823	0.00021804	3.76572	-4.23773	1.00228	4.53547	4.30869	19695	3.56694	14318	19741	3.554	14353	6	10	0.15	0.4
0.539078	0.321821	0.139101	-0.0116474	3.52775	-4.65384	0.992171	4.59508	4.17853	19751	3.5494	14309	20041	3.60243	14517	7	10	0.15	0.4
0.541687	0.334927	0.123386	0.00988121	3.03641	-4.89074	1.00635	4.76118	4.22121	18914	3.50879	14367	18849	3.4693	14330	8	10	0.15	0.4
0.539067	0.328171	0.132762	0.00777668	2.97868	-4.61992	0.99604	4.90117	4.54222	19204	3.48963	14926	19382	3.51821	15077	9	10	0.15	0.4
0.536924	0.318206	0.14487	0.0218268	3.31759	-4.35102	0.998366	4.69047	4.3832	19238	3.56039	14584	19356	3.57134	14695	10	10	0.15	0.4
0.363079	0.445429	0.191492	-0.019155	3.04028	-4.69663	1.01432	4.96303	4.31641	26897	8.8299	21845	26579	8.60014	21576	1	10	0.15	0.6
0.367018	0.435873	0.197109	-0.0260363	3.39199	-4.57706	1.01312	4.97011	4.21772	27517	8.9004	21289	27258	8.6764	21057	2	10	0.15	0.6
0.364365	0.413384	0.222251	-0.0186263	2.99422	-4.0203	0.992744	4.88279	4.53759	25595	8.15935	21139	25993	8.28941	21470	3	10	0.15	0.6
0.365477	0.45612	0.178403	0.0110321	3.01992	-4.85324	1.00338	5.1313	4.31244	27340	8.84126	21825	27360	8.7889	21851	4	10	0.15	0.6
0.360072	0.443938	0.19599	-0.0205288	2.98099	-4.70607	0.995801	5.25806	4.72972	27903	9.16085	22906	28166	9.25955	23114	5	10	0.15	0.6
0.362411	0.430666	0.206923	-0.000466498	3.01212	-4.27965	0.99552	4.99176	4.51794	26505	8.5316	21547	26767	8.62242	21761	6	10	0.15	0.6
0.364967	0.444497	0.190536	-0.0267166	2.86997	-4.73671	1.00269	5.04547	4.33003	26690	8.51545	21792	26752	8.49466	21832	7	10	0.15	0.6
0.366068	0.422867	0.211065	0.0288607	3.15751	-4.43434	1.01445	4.98857	4.43019	26811	8.70295	21936	26473	8.47547	21667	8	10	0.15	0.6
0.368959	0.442095	0.188946	0.0292868	2.80679	-4.70351	1.01002	4.95449	4.24935	25984	8.27454	21240	25777	8.11489	21079	9	10	0.15	0.6
0.365503	0.422966	0.211531	0.0127942	3.20336	-4.34423	1.01265	5.01054	4.48467	26866	8.71196	21920	26596	8.51112	21697	10	10	0.15	0.6
0.695891	0.197072	0.107037	1.58295	0.0485093	-5.40752	5.61571	1.16961	3.8398	33209	21.4483	27542	0	0.733909	NA	1	10	0.15	0.8
0.690169	0.195953	0.113878	1.67938	0.0373688	-5.89914	5.76715	1.15354	4.00255	34900	23.0911	29157	0	0.750834	NA	2	10	0.15	0.8
0.633545	0.174833	0.191622	-1.01727	5.75629	-0.0741256	5.25221	4.29855	1.149	32396	20.3977	27549	1	0.794764	NA	3	10	0.15	0.8
0.649182	0.161744	0.189074	-0.887776	5.76123	-0.0644359	5.49572	4.54212	1.14231	33533	21.5332	28445	1	0.755779	NA	4	10	0.15	0.8
0.692575	0.193489	0.113936	1.7636	0.0820813	-5.85144	5.68879	1.12139	3.94056	34675	23.1379	28801	0	0.75853	NA	5	10	0.15	0.8
0.626478	0.180624	0.192899	-0.914557	5.78929	-0.0231487	5.40721	4.48068	1.1388	33374	21.4383	28154	0	0.780368	NA	6	10	0.15	0.8
0.637793	0.170965	0.191242	-0.931524	5.99627	-0.0115744	5.55832	4.57064	1.14027	34218	22.4464	29028	1	0.769029	NA	7	10	0.15	0.8
0.640837	0.168681	0.190482	-0.843398	6.03941	-0.0660206	5.58541	4.64033	1.13849	34466	22.5081	28809	1	0.755634	NA	8	10	0.15	0.8
0.62182	0.188884	0.189296	-0.892096	5.69742	-0.0810097	5.38825	4.59613	1.14542	33387	21.5419	27685	0	0.785714	NA	9	10	0.15	0.8
0.624964	0.187985	0.187051	-1.11139	5.96218	-0.0150068	5.51208	4.5847	1.12448	34695	23.2616	29356	1	0.812535	NA	10	10	0.15	0.8
0.750828	0.214019	0.0351533	-0.0159475	4.21343	-2.94639	1.07015	2.77891	1.39529	8654	2.07306	383	7743	1.81135	245	1	20	0.05	0.2
0.754741	0.210834	0.0344246	0.0111381	4.20104	-3.00523	1.0795	2.7052	1.3756	8462	2.07442	381	7309	1.78215	224	2	20	0.05	0.2
0.757578	0.216821	0.0256009	-0.0182728	4.67757	-3.13366	1.07582	2.64132	1.20538	10065	2.11474	376	8927	1.83022	233	3	20	0.05	0.2
0.743547	0.211296	0.0451569	0.0346648	3.94985	-2.72398	1.06795	2.82397	1.72141	7996	2.02213	435	7016	1.77112	301	4	20	0.05	0.2
0.744895	0.211013	0.0440918	0.00750793	4.09352	-2.71284	1.06978	2.74351	1.61087	8296	2.05538	454	7298	1.79918	319	5	20	0.05	0.2
0.751065	0.210655	0.0382806	0.0104484	4.40914	-2.88161	1.06902	2.75883	1.37949	9047	2.08485	373	8066	1.82403	263	6	20	0.05	0.2
0.752296	0.212017	0.0356868	-0.00757703	4.39841	-2.90787	1.07239	2.69709	1.36792	9070	2.08438	384	8052	1.81619	256	7	20	0.05	0.2
0.755135	0.213386	0.0314791	0.0287691	4.64125	-2.88672	1.0728	2.73671	1.30819	9823	2.09013	317	8666	1.8144	191	8	20	0.05	0.2
0.75752	0.209211	0.0332696	0.00681672	4.31421	-2.94557	1.07061	2.72221	1.38452	8684	2.054	332	7681	1.79306	205	9	20	0.05	0.2
0.753859	0.214682	0.0314591	0.0323045	4.86117	-3.00979	1.07706	2.76025	1.26242	10527	2.13798	430	9332	1.83691	271	10	20	0.05	0.2
0.707171	0.246809	0.0460206	0.0207631	4.50695	-3.05127	1.18219	2.91569	1.25767	10949	2.86907	637	8034	2.05578	202	1	20	0.05	0.4
0.685101	0.263627	0.0512723	0.0167927	3.73625	-2.99575	1.15876	3.05259	1.37258	9377	2.75463	692	6923	2.05041	238	2	20	0.05	0.4
0.669386	0.27112	0.0594941	-0.0291296	3.8803	-2.84432	1.14033	3.07522	1.40307	10023	2.82145	804	7930	2.16757	342	3	20	0.05	0.4
0.706008	0.249162	0.0448296	0.0410397	4.51062	-3.02824	1.16773	2.9259	1.15969	11051	2.78621	602	8284	2.04186	182	4	20	0.05	0.4
0.703953	0.247754	0.0482928	-0.0210873	4.95794	-3.07135	1.18302	2.84534	1.21487	12510	2.98532	732	9529	2.13524	214	5	20	0.05	0.4
0.699481	0.253718	0.046801	0.00110794	4.06838	-3.04603	1.16411	2.88255	1.24193	9810	2.7724	654	7274	2.04699	215	6	20	0.05	0.4
0.686233	0.261158	0.0526089	0.00621355	4.08322	-2.9579	1.1498	3.10685	1.32751	10399	2.77362	672	8071	2.10256	250	7	20	0.05	0.4
0.693709	0.257991	0.0483002	0.0499965	4.51477	-2.95524	1.15744	3.12522	1.23102	11474	2.82102	613	9037	2.09405	227	8	20	0.05	0.4
0.672073	0.271667	0.0562601	0.00375488	3.6551	-2.94835	1.14585	3.03505	1.4415	9412	2.76609	817	7122	2.10852	331	9	20	0.05	0.4
0.662075	0.275951	0.0619739	-0.00213226	3.44022	-2.9119	1.14059	3.06626	1.5027	8989	2.79773	915	6857	2.15101	425	10	20	0.05	0.4
0.655521	0.283705	0.0607737	-0.0392669	3.89565	-3.1779	1.31023	3.121	1.23998	10579	3.81149	923	5992	2.21972	106	1	20	0.05	0.6
0.615221	0.312034	0.0727457	0.0219777	3.41489	-3.09469	1.29472	3.22791	1.44546	10287	3.92478	1367	5712	2.34122	210	2	20	0.05	0.6
0.620039	0.309258	0.0707033	0.0069747	3.29913	-3.05538	1.29864	3.20967	1.42844	9754	3.8677	1232	5312	2.29583	175	3	20	0.05	0.6
0.628753	0.307159	0.0640875	0.00595782	3.49634	-3.02208	1.29905	3.24461	1.37822	10304	3.83144	1077	5734	2.2727	148	4	20	0.05	0.6
0.615508	0.31035	0.0741422	0.0454047	3.11556	-2.93153	1.28446	3.14363	1.47541	9035	3.7885	1108	4864	2.28984	175	5	20	0.05	0.6
0.63252	0.301562	0.0659184	-0.00770962	3.57403	-3.09733	1.29889	3.30841	1.38021	10480	3.8273	1129	6064	2.26983	166	6	20	0.05	0.6
0.642184	0.296295	0.0615206	0.00940233	4.05998	-3.18252	1.31786	3.20353	1.3032	11797	4.03567	1186	6692	2.32355	152	7	20	0.05	0.6
0.626095	0.305363	0.0685418	0.00647548	3.23954	-2.95497	1.28092	3.27396	1.40889	9448	3.67314	1019	5488	2.23467	155	8	20	0.05	0.6
0.664079	0.276322	0.0595991	-0.0234859	4.07171	-3.24414	1.32565	3.16953	1.28639	11013	3.81552	1008	6243	2.17642	105	9	20	0.05	0.6
0.650317	0.28623	0.0634528	-0.0548128	3.89131	-3.227	1.32669	3.12214	1.34297	10845	3.97584	1190	5911	2.26321	125	10	20	0.05	0.6
0.679082	0.270284	0.0506339	-0.00119441	4.13135	-3.3985	1.6187	3.14066	1.30544	11125	5.26613	1412	3005	2.01248	17	1	20	0.05	0.8
0.672626	0.264783	0.0625912	0.0060791	4.02089	-3.40236	1.6436	3.20333	1.41945	10843	5.39678	1500	2785	1.99934	11	2	20	0.05	0.8
0.673633	0.267984	0.0583827	0.00417892	4.04926	-3.38793	1.6473	3.19004	1.38847	10904	5.43117	1538	2783	2.00335	16	3	20	0.05	0.8
0.642514	0.288417	0.0690685	-0.00141554	3.48655	-3.32263	1.62196	3.17519	1.49574	10035	5.40627	1750	2347	2.05814	18	4	20	0.05	0.8
0.664974	0.275469	0.0595577	-0.0342191	4.15745	-3.47754	1.62606	3.25184	1.35201	11605	5.50259	1616	3388	2.07833	31	5	20	0.05	0.8
0.686078	0.259602	0.05432	0.062977	4.23814	-3.37728	1.64635	3.11011	1.34261	11062	5.40217	1344	2656	1.98497	9	6	20	0.05	0.8
0.712423	0.245382	0.0421948	0.0369179	4.90648	-3.42362	1.64874	3.09981	1.21936	12332	5.27221	1129	3696	1.9443	4	7	20	0.05	0.8
0.682778	0.26659	0.0506323	0.0238245	3.86232	-3.42991	1.61016	3.04664	1.26061	9986	5.06857	1218	2475	1.95582	7	8	20	0.05	0.8
0.661767	0.276327	0.0619061	0.0346618	3.46546	-3.37442	1.63711	3.09496	1.43048	9398	5.251	1494	1948	1.95239	10	9	20	0.05	0.8
0.660615	0.27788	0.0615045	0.0531425	3.77556	-3.2728	1.6267	3.2693	1.46025	10513	5.30082	1469	2722	1.99954	16	10	20	0.05	0.8
0.630926	0.286111	0.0829634	0.00856737	4.87707	-4.02369	0.984856	3.67439	4.1124	17884	2.61513	6402	18249	2.70118	6557	1	20	0.15	0.2
0.62907	0.298053	0.072877	0.0315907	4.14721	-4.52714	0.994163	3.92357	4.17883	16314	2.57056	6610	16461	2.60238	6697	2	20	0.15	0.2
0.63759	0.282753	0.0796571	0.00375431	4.64317	-4.04676	0.999176	3.61536	3.78454	16650	2.59917	5988	16728	2.60433	6023	3	20	0.15	0.2
0.626885	0.304416	0.0686994	-0.0147133	4.16081	-4.81143	0.984004	3.94305	4.09831	16609	2.57216	6645	17062	2.65649	6809	4	20	0.15	0.2
0.627966	0.308225	0.0638094	-0.0241122	3.94912	-5.16843	0.987085	4.12922	4.18551	16285	2.55403	6792	16659	2.62183	6909	5	20	0.15	0.2
0.626524	0.307796	0.0656796	-0.0199565	3.88188	-4.85294	0.981485	3.88638	3.99681	15689	2.51543	6468	16192	2.61433	6648	6	20	0.15	0.2
0.62993	0.301898	0.0681717	-0.0137314	3.83322	-4.85882	0.981012	3.97892	4.00487	15569	2.4964	6550	16061	2.59731	6731	7	20	0.15	0.2
0.626521	0.303219	0.0702602	-0.0471097	4.33207	-4.60106	0.977633	3.95373	4.06708	17109	2.57775	6510	17703	2.6915	6687	8	20	0.15	0.2
0.628243	0.302694	0.0690629	-0.00171856	3.79933	-4.64273	0.988143	4.02543	4.13107	15453	2.51049	6531	15810	2.57307	6669	9	20	0.15	0.2
0.633063	0.292239	0.0746983	0.00469785	4.35845	-4.46422	0.991431	3.83299	3.94208	16505	2.56986	6400	16763	2.61298	6503	10	20	0.15	0.2
0.46701	0.40802	0.124969	-0.00782705	4.41721	-4.79337	0.970222	4.64009	4.13832	25728	5.16282	12871	26666	5.49275	13407	1	20	0.15	0.4
0.465487	0.430677	0.103836	-0.0590935	3.86794	-5.6909	0.978986	4.87031	4.09435	25231	5.19802	13447	26011	5.45186	13862	2	20	0.15	0.4
0.470137	0.411488	0.118375	0.0114459	3.42582	-4.61092	0.984119	4.56243	4.13964	22082	4.63937	12278	22582	4.79125	12585	3	20	0.15	0.4
0.468612	0.424027	0.10736	0.005927	3.3603	-5.19901	0.993599	4.79758	4.34149	22919	4.88659	13170	23203	4.94494	13343	4	20	0.15	0.4
0.466614	0.41645	0.116937	-0.00852359	3.86666	-4.8127	0.982017	4.68477	4.13953	24047	4.97784	12665	24605	5.17303	12993	5	20	0.15	0.4
0.465804	0.432981	0.101215	-0.0479997	3.45497	-5.33298	0.971631	4.69971	4.00858	23282	4.79661	12827	24300	5.1116	13334	6	20	0.15	0.4
0.474333	0.419403	0.106264	0.0108523	3.23496	-5.17834	0.994251	4.72654	4.07783	22150	4.65272	12766	22397	4.70399	12916	7	20	0.15	0.4
0.465762	0.425069	0.109169	-0.0254611	3.47434	-4.87014	0.984709	4.68954	4.07889	22797	4.87544	12292	23381	5.0324	12601	8	20	0.15	0.4
0.466681	0.438834	0.0944844	0.00114213	3.14914	-5.36988	0.987942	4.70201	4.10993	22166	4.75374	12712	22616	4.87554	12977	9	20	0.15	0.4
0.462689	0.433309	0.104001	-0.00861705	3.50169	-5.09022	0.978707	4.68114	4.05773	23299	4.92185	12744	23998	5.14337	13124	10	20	0.15	0.4
0.323542	0.533581	0.142877	-0.00095307	2.82125	-5.14545	1.00288	5.00957	4.03139	28110	10.8387	18733	28151	10.7952	18764	1	20	0.15	0.6
0.321144	0.530199	0.148657	-0.031442	2.85787	-5.30281	1.00405	5.00994	4.13619	28553	11.2985	19486	28631	11.2728	19490	2	20	0.15	0.6
0.316042	0.541942	0.142015	0.00174853	2.99659	-4.89007	0.998323	5.06512	4.08408	28788	11.6114	18382	28993	11.6773	18532	3	20	0.15	0.6
0.321415	0.554084	0.124501	0.029808	2.75698	-5.58146	1.00812	5.27052	4.15036	29267	11.6449	19432	29079	11.4675	19349	4	20	0.15	0.6
0.315062	0.535685	0.149253	0.0196269	3.23261	-4.84544	0.978013	5.12273	4.11917	29819	12.1646	18681	30651	12.7011	19292	5	20	0.15	0.6
0.314366	0.56109	0.124545	0.0109645	2.60247	-5.48124	0.98065	5.31962	4.30671	29288	11.7858	19659	30076	12.26	20212	6	20	0.15	0.6
0.31671	0.533308	0.149982	-0.0301071	2.93289	-4.76174	0.99686	5.07162	4.30529	28615	11.3266	18625	28902	11.4399	18792	7	20	0.15	0.6
0.322851	0.533732	0.143417	-0.0278993	3.00005	-5.07815	1.00877	4.9961	4.00516	28615	11.1914	18473	28495	11.0243	18364	8	20	0.15	0.6
0.314913	0.549241	0.135846	0.0518912	2.86142	-5.17775	0.987236	5.3592	4.40415	29929	12.1591	19884	30394	12.4214	20249	9	20	0.15	0.6
0.321767	0.545526	0.132707	0.0444995	2.85791	-5.31514	1.01065	5.28933	4.28467	29361	11.7153	19651	29090	11.439	19507	10	20	0.15	0.6
0.679953	0.157336	0.162711	-0.0492563	5.52612	-0.085605	5.8203	5.12116	1.13865	36275	25.8228	25679	0	0.768418	NA	1	20	0.15	0.8
0.60652	0.228483	0.164997	-0.682907	6.01592	-0.0631788	5.79797	5.06208	1.12941	37688	27.8638	26633	0	0.87688	NA	2	20	0.15	0.8
0.626077	0.208823	0.1651	-0.591678	5.87639	-0.0523777	5.78523	5.00412	1.13105	37050	26.8772	26508	1	0.838321	NA	3	20	0.15	0.8
0.635386	0.203927	0.160688	-0.481164	5.91281	-0.0653343	5.77734	5.02934	1.10908	36992	27.0982	26430	0	0.84339	NA	4	20	0.15	0.8
0.625403	0.205568	0.169029	-0.57982	5.63627	-0.0544599	5.40703	4.71338	1.16184	34363	23.1789	24387	0	0.83119	NA	5	20	0.15	0.8
0.736427	0.16974	0.0938323	2.20251	0.0707168	-5.95441	5.95948	1.15276	3.97804	37635	27.9498	26105	0	0.814965	NA	6	20	0.15	0.8
0.734499	0.17197	0.0935313	2.09217	0.0251952	-5.84529	5.90512	1.15615	3.95013	37034	26.8407	25684	0	0.806693	NA	7	20	0.15	0.8
0.737474	0.168302	0.0942244	1.97531	0.0365078	-5.87822	5.73379	1.15814	3.83945	35961	25.9206	25118	0	0.805887	NA	8	20	0.15	0.8
0.607443	0.232419	0.160138	-0.659764	6.2093	-0.0557021	5.70385	5.02528	1.12162	37930	28.3773	26469	1	0.925608	NA	9	20	0.15	0.8
0.606599	0.230777	0.162624	-0.691865	6.13319	-0.0111534	5.75572	5.11507	1.12052	37863	28.2214	26811	0	0.898221	NA	10	20	0.15	0.8
0.673979	0.298867	0.027154	0.0234207	5.29025	-3.01841	1.08494	2.52587	1.23413	16477	2.97469	368	14527	2.52395	226	1	30	0.05	0.2
0.670938	0.292795	0.0362667	0.0535692	4.68947	-2.9322	1.07501	2.51126	1.40198	13473	2.82387	414	11651	2.43104	276	2	30	0.05	0.2
0.682652	0.2909	0.026448	0.0239609	5.21135	-3.04817	1.09433	2.6381	1.21543	15632	2.89208	279	13578	2.41432	152	3	30	0.05	0.2
0.66755	0.292856	0.0395935	0.00724468	4.60036	-2.7722	1.07054	2.66781	1.56558	13180	2.76952	346	11766	2.41314	234	4	30	0.05	0.2
0.666535	0.301877	0.0315885	0.0139293	4.68845	-3.00198	1.07312	2.71196	1.34718	13972	2.83403	299	12335	2.45595	184	5	30	0.05	0.2
0.671431	0.299681	0.0288873	-0.0282156	4.83464	-2.95983	1.07656	2.56566	1.22937	14397	2.87111	283	12845	2.47905	183	6	30	0.05	0.2
0.676256	0.290121	0.0336236	0.0415582	4.83325	-2.9834	1.08108	2.65313	1.40874	14030	2.81266	331	12289	2.39171	210	7	30	0.05	0.2
0.676542	0.292096	0.0313622	0.0372229	4.94553	-2.9692	1.0905	2.58637	1.31283	14492	2.89574	322	12512	2.43452	192	8	30	0.05	0.2
0.671883	0.290544	0.0375729	-0.023632	4.64291	-2.83951	1.08889	2.72777	1.65968	13381	2.77028	342	11743	2.33879	205	9	30	0.05	0.2
0.676005	0.292095	0.0318998	0.0231195	4.73879	-2.99766	1.08067	2.61731	1.35732	13702	2.80431	321	11916	2.40409	191	10	30	0.05	0.2
0.596683	0.340446	0.0628704	0.00832777	4.09248	-2.79671	1.14798	2.93706	1.54125	13382	3.70813	645	10250	2.81321	263	1	30	0.05	0.4
0.596001	0.337999	0.066	0.0264376	4.05495	-2.6821	1.15694	2.99084	1.67741	13251	3.64784	648	9977	2.72517	249	2	30	0.05	0.4
0.618957	0.32909	0.0519532	0.0104475	4.51942	-2.98476	1.15869	2.8758	1.31119	14561	3.74569	571	11193	2.79368	208	3	30	0.05	0.4
0.575194	0.335502	0.0893048	0.037292	3.62808	-2.21313	1.13786	3.00366	2.03477	11634	3.46071	636	8812	2.67271	266	4	30	0.05	0.4
0.623388	0.333478	0.0431342	0.0412863	5.08448	-3.09271	1.17705	2.77514	1.16871	17217	4.10991	613	12965	2.96378	196	5	30	0.05	0.4
0.615958	0.330887	0.0531551	0.000554174	4.44059	-2.9635	1.15611	2.83181	1.34902	14304	3.74135	585	10970	2.8011	213	6	30	0.05	0.4
0.632925	0.31853	0.0485454	-0.0311615	4.41873	-3.05322	1.17898	2.85264	1.37908	13700	3.63722	519	10162	2.62132	165	7	30	0.05	0.4
0.62462	0.32822	0.0471599	0.0361025	4.72369	-3.01641	1.17873	2.86271	1.28516	15450	3.87864	592	11460	2.78823	173	8	30	0.05	0.4
0.619089	0.324861	0.0560501	0.00573245	4.28945	-2.89294	1.16293	2.84951	1.44614	13409	3.62334	579	10055	2.67761	204	9	30	0.05	0.4
0.604073	0.33825	0.0576769	0.00891444	4.66654	-2.93392	1.15123	2.92829	1.38108	15797	3.92707	736	12326	2.96026	280	10	30	0.05	0.4
0.578995	0.360884	0.0601207	0.00217591	4.42003	-3.18528	1.3073	3.08808	1.33374	15682	5.21848	970	9308	3.0567	133	1	30	0.05	0.6
0.578001	0.362791	0.0592085	0.00903191	4.6741	-3.13043	1.31243	3.10544	1.32765	16878	5.44133	901	10166	3.15853	121	2	30	0.05	0.6
0.566423	0.361816	0.0717615	0.0400366	3.79217	-2.88835	1.29752	3.02713	1.53706	12942	4.80443	794	7087	2.84914	97	3	30	0.05	0.6
0.578122	0.363429	0.0584496	0.00960375	4.21217	-3.18369	1.32775	3.17478	1.40427	15053	5.12507	961	8467	2.90786	99	4	30	0.05	0.6
0.557802	0.372797	0.0694006	-0.00489086	3.91138	-3.07873	1.30241	3.08769	1.51759	14118	5.11669	1092	7981	3.02207	158	5	30	0.05	0.6
0.596615	0.347961	0.0554239	0.0487786	4.34411	-3.09515	1.33385	3.06343	1.37565	14809	4.92159	777	7990	2.76351	75	6	30	0.05	0.6
0.58489	0.354764	0.0603455	0.0371043	4.37868	-3.06673	1.32083	2.94541	1.32584	15094	5.19873	882	8165	2.9827	90	7	30	0.05	0.6
0.572478	0.364825	0.062697	-0.018672	4.3806	-3.10048	1.30477	3.00976	1.32617	15679	5.30958	944	9104	3.12733	123	8	30	0.05	0.6
0.560031	0.368412	0.0715575	0.0139985	4.1557	-3.04828	1.30001	3.08449	1.45586	14994	5.22285	1144	8591	3.09156	183	9	30	0.05	0.6
0.550815	0.373342	0.0758423	0.0197815	3.69806	-2.86077	1.2905	3.18844	1.63521	13384	4.84703	961	7677	2.91363	133	10	30	0.05	0.6
0.61809	0.328254	0.0536559	0.0107995	4.46944	-3.30648	1.60296	3.09892	1.43756	14733	6.354	983	4422	2.47587	7	1	30	0.05	0.8
0.484436	0.255918	0.259646	0.0362138	5.43646	-0.00936194	2.28493	2.86756	1.44488	15700	6.85938	1110	521	1.308	NA	2	30	0.05	0.8
0.597631	0.33723	0.0651396	0.0145917	4.43634	-3.22612	1.60213	3.05133	1.45692	15031	6.71765	1171	4319	2.61715	8	3	30	0.05	0.8
0.608624	0.33493	0.0564456	0.0328323	4.40589	-3.30718	1.63172	3.12528	1.50508	14855	6.69298	1157	3991	2.50531	7	4	30	0.05	0.8
0.608776	0.337933	0.0532918	0.00286301	4.83818	-3.51099	1.67049	3.15776	1.41115	16899	7.38987	1498	4774	2.64831	12	5	30	0.05	0.8
0.502512	0.246417	0.251071	0.0447131	5.58035	-0.0245866	2.37515	2.9045	1.40408	15951	7.04735	1370	416	1.24827	NA	6	30	0.05	0.8
0.599239	0.348789	0.0519719	0.00131302	4.65445	-3.36872	1.60111	3.1204	1.36621	16402	6.96559	1218	5193	2.72007	13	7	30	0.05	0.8
0.57839	0.360656	0.0609543	0.0241458	4.44089	-3.45083	1.6337	3.19522	1.40429	16190	7.41639	1626	4586	2.77865	16	8	30	0.05	0.8
0.572258	0.359056	0.0686862	-0.0153782	3.95879	-3.31	1.621	3.19083	1.58501	14240	6.84662	1548	3769	2.61357	14	9	30	0.05	0.8
0.59468	0.352186	0.0531341	0.0246013	4.44605	-3.29017	1.61637	3.15645	1.37854	15596	6.89248	1173	4555	2.63711	15	10	30	0.05	0.8
0.543032	0.387642	0.069326	0.0134557	4.48293	-4.14366	0.976454	3.68179	3.79143	20651	3.588	5294	21354	3.75727	5475	1	30	0.15	0.2
0.539036	0.400798	0.0601655	-0.0239664	4.1359	-5.01312	0.974076	4.00195	3.95101	20326	3.54774	5688	21153	3.7406	5892	2	30	0.15	0.2
0.543886	0.395976	0.0601387	-0.0544821	3.94799	-5.00803	0.976573	3.81011	3.86869	19109	3.41574	5608	20001	3.5953	5795	3	30	0.15	0.2
0.542462	0.397333	0.0602052	-0.0387892	3.70772	-4.62388	0.980159	3.80977	3.79374	18037	3.36472	5296	18720	3.51461	5451	4	30	0.15	0.2
0.546594	0.388815	0.0645902	-0.0252816	4.34964	-4.46227	0.982531	3.70175	3.8018	20162	3.55754	5350	20825	3.7013	5518	5	30	0.15	0.2
0.54343	0.389994	0.0665766	-0.033821	4.80955	-4.72225	0.991418	3.74339	4.01019	22656	3.82545	5783	23094	3.91388	5863	6	30	0.15	0.2
0.540899	0.394292	0.0648082	-0.0428851	4.09906	-4.65147	0.979271	3.82638	3.83253	19673	3.52089	5537	20481	3.67765	5710	7	30	0.15	0.2
0.553635	0.375932	0.0704337	0.00299854	4.64618	-4.03802	0.996881	3.58271	3.6965	20604	3.61242	5150	20828	3.63583	5211	8	30	0.15	0.2
0.534176	0.407117	0.0587069	-0.00936809	4.06992	-5.16165	0.962014	3.97929	4.14958	20484	3.53662	5877	21579	3.82644	6153	9	30	0.15	0.2
0.53616	0.401104	0.0627369	0.00835275	4.57071	-4.72118	0.971046	3.79572	4.03272	21995	3.71258	5821	22809	3.93653	6023	10	30	0.15	0.2
0.40411	0.511942	0.0839478	-0.000828074	3.46459	-5.7724	0.985512	4.7468	4.09939	25934	6.84705	11415	26525	7.05904	11675	1	30	0.15	0.4
0.400552	0.515901	0.0835466	0.000226203	3.51819	-5.81554	0.964164	4.77913	4.05876	26447	6.98573	11445	27693	7.52328	12000	2	30	0.15	0.4
0.400245	0.518515	0.0812402	-0.0150221	3.60352	-5.77279	0.966545	4.67272	3.90058	26441	6.96839	11137	27659	7.47033	11655	3	30	0.15	0.4
0.398342	0.530906	0.0707518	0.017003	3.34582	-6.54224	0.967719	4.8347	3.89133	26256	6.98712	11747	27331	7.45594	12223	4	30	0.15	0.4
0.394139	0.521807	0.0840534	0.00939887	3.76459	-5.76471	0.963925	4.73644	4.02988	27592	7.44771	11594	28771	7.9967	12124	5	30	0.15	0.4
0.403213	0.508427	0.08836	-0.0213755	3.60919	-5.28199	0.969888	4.60997	3.82406	25734	6.80072	10647	26821	7.25211	11122	6	30	0.15	0.4
0.398777	0.523344	0.0778785	-0.00839089	3.21565	-5.73045	0.971508	4.58756	3.78185	24596	6.6802	10733	25668	7.08515	11190	7	30	0.15	0.4
0.393998	0.533727	0.0722751	0.0106202	3.20187	-6.15449	0.953879	4.72684	3.84566	25389	6.86283	11315	26916	7.54297	12007	8	30	0.15	0.4
0.401128	0.526762	0.0721099	-0.0137214	3.05907	-6.04022	0.961842	4.69603	3.74437	24465	6.44943	11045	25830	6.98995	11640	9	30	0.15	0.4
0.398066	0.526303	0.0756307	0.000677808	3.56514	-5.88297	0.966149	4.72894	3.84319	26456	7.05034	11153	27604	7.56142	11667	10	30	0.15	0.4
0.627684	0.0943314	0.277984	1.91221	6.09353	-0.0497114	6.48845	2.56111	1.03799	35730	20.1981	17086	0	0.50746	NA	1	30	0.15	0.6
0.270136	0.626998	0.102866	0.0257166	3.27154	-5.69363	0.97193	5.27989	4.0313	32771	17.0101	16883	33915	17.9659	17570	2	30	0.15	0.6
0.677676	0.26263	0.0596938	2.69233	0.0227579	-6.33115	5.46069	1.01852	3.73357	32519	16.8437	16151	0	0.795901	NA	3	30	0.15	0.6
0.669052	0.272104	0.0588444	2.38839	-0.015054	-6.48258	5.43716	1.0508	3.75374	30970	15.2637	16179	0	0.721443	NA	4	30	0.15	0.6
0.669639	0.266614	0.0637469	2.79759	-0.0118744	-6.5576	5.51744	1.03504	3.81099	33070	17.3107	16460	0	0.824028	NA	5	30	0.15	0.6
0.635849	0.0865028	0.277648	1.53381	5.42326	-0.0193814	6.20974	2.63961	1.01617	33018	17.1213	16826	0	0.458948	NA	6	30	0.15	0.6
0.662214	0.274992	0.0627946	2.49117	0.0358866	-6.54626	5.33142	1.03869	3.6204	30820	14.9483	15971	0	0.750296	NA	7	30	0.15	0.6
0.266489	0.631992	0.101519	-0.0476687	3.31389	-5.95006	0.974261	5.334	3.9532	33690	18.0031	17156	34859	19.1036	17761	8	30	0.15	0.6
0.273486	0.617123	0.10939	0.0166857	3.10496	-5.79185	0.989552	5.30155	4.19923	32406	16.4363	17385	32851	16.8019	17647	9	30	0.15	0.6
0.641315	0.0767902	0.281895	1.19782	4.69954	-0.059249	6.16449	2.61626	1.05288	31267	15.3304	17014	0	0.421115	NA	10	30	0.15	0.6
0.767388	0.150135	0.0824773	2.40701	0.0800268	-5.94258	5.89801	1.23327	3.91464	38566	29.9389	22244	0	0.86435	NA	1	30	0.15	0.8
0.81996	0.0406745	0.139366	1.30347	4.44492	-0.061887	6.36004	3.23705	1.14528	38596	30.1921	23105	0	0.696395	NA	2	30	0.15	0.8
0.587413	0.273313	0.139273	-0.311353	6.20473	-0.0738357	5.84538	5.16043	1.169	40216	32.6131	23174	0	0.992677	NA	3	30	0.15	0.8
0.568833	0.291675	0.139492	-0.308167	5.97556	-0.03545	5.59508	5.11523	1.16964	39074	30.8799	22136	0	1.02108	NA	4	30	0.15	0.8
0.845544	0.0222335	0.132223	1.50856	3.77361	-0.143519	6.39654	2.7431	1.12626	39132	31.4828	22947	0	0.706446	NA	5	30	0.15	0.8
0.570745	0.291054	0.138201	-0.42323	6.03834	-0.0905064	5.71737	5.16864	1.17208	39799	31.9544	22813	0	1.02828	NA	6	30	0.15	0.8
0.638832	0.225984	0.135184	0.147128	6.11561	-0.0672575	5.82277	5.28827	1.15222	39257	31.5202	22386	0	0.919981	NA	7	30	0.15	0.8
0.771508	0.153337	0.0751548	2.30458	0.114082	-5.90272	6.01213	1.18987	3.99811	38626	29.8221	22779	0	0.821008	NA	8	30	0.15	0.8
0.621399	0.240262	0.138339	0.0588969	6.04431	-0.0734942	5.63783	5.1313	1.1306	38285	29.9101	21520	0	0.938448	NA	9	30	0.15	0.8
0.603975	0.259474	0.136551	-0.00573033	6.30316	-0.0825742	5.766	5.24734	1.1494	40087	32.4995	22069	0	0.982342	NA	10	30	0.15	0.8
0.594994	0.378131	0.0268745	0.0117827	4.96453	-3.04396	1.09825	2.45612	1.26716	18952	4.2297	281	16041	3.50484	157	1	40	0.05	0.2
0.584126	0.37498	0.0408938	0.0217311	4.73593	-2.79104	1.086	2.68189	1.62289	17596	4.01321	303	15259	3.39405	187	2	40	0.05	0.2
0.598646	0.366975	0.0343792	0.00805338	4.74382	-2.91784	1.08511	2.53592	1.39469	17010	3.88402	221	14755	3.29577	133	3	40	0.05	0.2
0.592726	0.38929	0.0179845	0.0371563	5.85603	-3.19489	1.10539	2.4788	1.03284	24741	4.79991	262	21521	3.92022	122	4	40	0.05	0.2
0.596503	0.372006	0.0314916	0.00990614	5.16464	-2.91436	1.11381	2.64618	1.43193	19632	4.2529	247	16508	3.42865	113	5	40	0.05	0.2
0.592199	0.384966	0.0228352	0.00511706	5.30923	-3.13918	1.10484	2.51587	1.18197	21151	4.5235	291	18196	3.70708	146	6	40	0.05	0.2
0.598203	0.373632	0.0281645	0.027764	5.19001	-3.03029	1.11164	2.60644	1.34579	19902	4.2681	260	16755	3.44292	141	7	40	0.05	0.2
0.589729	0.36921	0.0410613	0.0129174	4.50753	-2.84589	1.07949	2.52639	1.59893	15910	3.82429	309	13733	3.285	194	8	40	0.05	0.2
0.59649	0.366515	0.0369958	0.0424496	4.8261	-2.78117	1.09559	2.53026	1.51584	17551	4.01913	251	14839	3.33585	141	9	40	0.05	0.2
0.591063	0.3763	0.0326372	-0.0132991	4.91601	-3.04886	1.09614	2.59996	1.46976	18617	4.16595	305	15971	3.48195	172	10	40	0.05	0.2
0.545454	0.397826	0.0567197	-0.0318478	4.36254	-2.89403	1.17879	2.82224	1.56868	16840	5.00956	448	12347	3.61859	132	1	40	0.05	0.4
0.553248	0.401189	0.045563	0.000284679	4.92771	-3.12842	1.1896	2.80856	1.3578	19960	5.54063	542	14734	3.91915	158	2	40	0.05	0.4
0.518972	0.411912	0.0691162	0.0244034	4.27539	-2.63129	1.16273	2.86699	1.81818	17120	5.15409	611	12652	3.80759	212	3	40	0.05	0.4
0.525383	0.418774	0.0558428	0.0292422	4.73899	-2.88574	1.16551	2.83707	1.52699	19807	5.80779	722	15012	4.25604	276	4	40	0.05	0.4
0.540277	0.410655	0.0490677	-0.00937602	4.68377	-2.99775	1.17593	2.71692	1.38072	18888	5.62774	560	14014	4.07833	187	5	40	0.05	0.4
0.535412	0.40559	0.0589985	0.00410768	4.45437	-2.84137	1.18764	2.88325	1.69369	17676	5.26611	553	12783	3.7343	157	6	40	0.05	0.4
0.525044	0.415515	0.0594408	-0.0316937	4.40346	-2.93789	1.17168	2.89829	1.57742	17888	5.38961	682	13285	3.9423	251	7	40	0.05	0.4
0.544731	0.407838	0.047431	-0.00767435	4.60627	-2.97636	1.17418	2.69952	1.3675	18294	5.40926	502	13372	3.92873	159	8	40	0.05	0.4
0.521299	0.41384	0.0648611	0.056619	4.68301	-2.72118	1.15259	2.89508	1.62129	19360	5.56199	650	14921	4.16121	267	9	40	0.05	0.4
0.544204	0.40514	0.0506555	0.0150545	4.66709	-2.9449	1.18234	2.79316	1.47058	18603	5.41475	523	13527	3.8655	171	10	40	0.05	0.4
0.506246	0.414363	0.0793915	0.0154576	4.09298	-2.8783	1.33651	2.95116	1.71057	16413	6.52535	775	8272	3.64687	102	1	40	0.05	0.6
0.510799	0.429434	0.0597668	0.00873165	4.75457	-3.11956	1.33713	2.99846	1.44226	20391	7.53219	831	11440	4.2059	88	2	40	0.05	0.6
0.363183	0.368283	0.268534	0.108757	6.3967	-0.0231542	2.2143	2.55584	1.14751	26784	9.43461	806	1128	1.9	NA	3	40	0.05	0.6
0.505867	0.437986	0.0561468	-0.00712767	5.04539	-3.10922	1.30771	2.95339	1.27717	22342	8.12292	830	13876	4.75919	104	4	40	0.05	0.6
0.489148	0.442398	0.0684546	-0.00736895	4.14019	-2.97025	1.28675	2.91303	1.53445	17528	6.87424	803	9895	4.16267	119	5	40	0.05	0.6
0.518317	0.432916	0.0487672	0.00128242	4.9827	-3.1868	1.33391	2.88323	1.26954	21772	7.93847	740	12505	4.46721	76	6	40	0.05	0.6
0.502049	0.442006	0.0559449	0.00870306	4.79755	-3.12641	1.30271	2.93859	1.32187	21168	7.78581	803	12654	4.58959	109	7	40	0.05	0.6
0.500772	0.437225	0.0620033	0.0187167	4.54886	-3.04616	1.31385	2.98449	1.46445	19673	7.35821	862	11236	4.25103	126	8	40	0.05	0.6
0.494161	0.432571	0.0732674	0.00346014	4.57193	-2.85338	1.31386	3.06913	1.61525	19689	7.27736	882	11508	4.21776	119	9	40	0.05	0.6
0.505393	0.431388	0.0632183	-0.0213125	4.62777	-3.11888	1.31745	3.03492	1.48206	19936	7.32708	823	11675	4.23378	114	10	40	0.05	0.6
0.524335	0.423005	0.0526603	0.000922363	4.80301	-3.34983	1.63232	3.03715	1.4508	20605	9.61238	1150	5917	3.61294	9	1	40	0.05	0.8
0.494497	0.443178	0.0623253	-0.0134273	4.65814	-3.26946	1.61914	3.0231	1.51447	20707	10.248	1454	5941	3.92006	24	2	40	0.05	0.8
0.437798	0.289927	0.272275	0.148256	5.41423	-0.0473279	2.52435	2.8169	1.50355	18155	8.54448	1000	129	1.3194	NA	3	40	0.05	0.8
0.43146	0.349147	0.219393	0.077225	5.82625	-0.0248933	2.3067	2.7587	1.47332	22756	10.2584	1097	659	1.91032	NA	4	40	0.05	0.8
0.534893	0.402998	0.0621097	0.0412702	4.66816	-3.20866	1.6667	3.11812	1.77548	19232	8.92315	1079	5022	3.20141	6	5	40	0.05	0.8
0.460099	0.314334	0.225567	0.151218	5.71209	-0.0717635	2.37118	2.76001	1.46873	20450	9.30443	990	390	1.6334	NA	6	40	0.05	0.8
0.521866	0.421923	0.0562107	-0.00560767	4.60657	-3.38854	1.65421	3.01238	1.49856	19612	9.53891	1332	4945	3.49318	8	7	40	0.05	0.8
0.45073	0.349602	0.199668	0.051373	5.79135	-0.0504673	2.22625	2.73742	1.49649	22463	10.1546	1005	928	2.03931	NA	8	40	0.05	0.8
0.437345	0.330301	0.232354	0.108511	5.61582	-0.0591323	2.38458	2.83998	1.40676	20843	9.37506	1023	436	1.62577	NA	9	40	0.05	0.8
0.463101	0.338062	0.198836	0.104045	5.97712	-0.0969304	2.22723	2.70592	1.48873	22745	9.98341	917	913	1.99242	NA	10	40	0.05	0.8
0.454528	0.489674	0.0557988	0.0151894	4.46979	-4.7165	0.963037	3.81329	3.71641	25213	5.56717	4766	26460	5.99227	5018	1	40	0.15	0.2
0.459624	0.476341	0.0640348	-0.00340709	4.66293	-4.35327	0.970894	3.60009	3.92887	25673	5.6904	4790	26767	6.0503	4978	2	40	0.15	0.2
0.455153	0.488995	0.0558516	-5.13002e-05	4.31502	-4.80256	0.972638	3.72548	3.76072	24226	5.44637	4670	25221	5.76309	4863	3	40	0.15	0.2
0.451762	0.487699	0.0605391	-0.0386775	4.68567	-4.54996	0.951765	3.66037	3.95563	26304	5.8302	4916	28089	6.48496	5208	4	40	0.15	0.2
0.451887	0.488742	0.0593712	-0.0318097	4.52529	-4.45575	0.948594	3.73751	3.82607	25421	5.57511	4707	27230	6.25134	4997	5	40	0.15	0.2
0.482408	0.452556	0.0650354	0.0353842	6.38499	-4.01832	0.991536	3.25061	3.8445	33560	7.45478	4738	33760	7.53257	4802	6	40	0.15	0.2
0.454477	0.486211	0.059312	-0.0473937	4.53888	-4.73988	0.970561	3.72767	3.90742	25555	5.69634	4929	26836	6.11525	5109	7	40	0.15	0.2
0.454566	0.490293	0.0551411	-0.111709	4.15116	-5.05762	0.969929	3.86608	3.78556	23850	5.32592	4830	25413	5.72818	5029	8	40	0.15	0.2
0.446253	0.501783	0.0519641	-0.00676356	4.14243	-5.01575	0.953497	3.76131	3.66072	23957	5.4362	4747	25638	5.99665	5066	9	40	0.15	0.2
0.460638	0.487792	0.0515697	0.00108857	4.00182	-5.27825	0.966876	3.90927	3.82756	23001	4.99162	4832	24072	5.34392	5021	10	40	0.15	0.2
0.330263	0.607164	0.0625729	0.0121738	3.45414	-6.62422	0.945495	4.62382	3.66007	28559	10.5877	9937	30598	11.8246	10621	1	40	0.15	0.4
0.331436	0.603417	0.065147	0.0180583	3.73416	-6.61258	0.951227	4.76837	3.74561	30291	11.5096	10157	32062	12.6947	10782	2	40	0.15	0.4
0.343777	0.593944	0.0622782	-0.0166441	3.2484	-6.8651	0.965838	4.89458	3.95386	28074	9.79872	10173	29412	10.5516	10601	3	40	0.15	0.4
0.327769	0.597528	0.0747032	-0.0397206	4.16804	-5.87904	0.933343	4.62465	3.81056	32015	12.9167	9749	34606	15.0012	10568	4	40	0.15	0.4
0.325749	0.607047	0.0672037	0.0207779	3.61282	-6.2998	0.943428	4.6548	3.78566	29529	11.3652	9984	31629	12.7276	10694	5	40	0.15	0.4
0.324972	0.604627	0.0704013	0.00441309	4.15108	-5.99289	0.938784	4.63106	3.66819	32127	13.0994	9543	34315	14.8785	10268	6	40	0.15	0.4
0.337394	0.597665	0.064941	-0.0468704	3.46616	-6.24618	0.955049	4.66442	3.74695	28346	10.0927	9493	30146	11.1591	10058	7	40	0.15	0.4
0.337662	0.595661	0.0666772	-0.018084	3.59731	-6.13522	0.955618	4.65686	3.8117	28807	10.3649	9439	30568	11.415	10001	8	40	0.15	0.4
0.32806	0.602647	0.0692925	-0.0301484	4.04809	-6.13802	0.954029	4.60355	3.71056	31396	12.5208	9660	33272	13.9174	10204	9	40	0.15	0.4
0.328068	0.605181	0.0667505	-0.0186648	3.79703	-6.165	0.958628	4.72014	3.86418	30345	11.7711	9736	32010	12.8835	10294	10	40	0.15	0.4
0.655961	0.106558	0.237481	1.85625	5.12938	-0.0368289	6.3086	2.65004	1.04081	35316	22.4639	14606	0	0.519459	NA	1	40	0.15	0.6
0.221952	0.690436	0.0876121	-0.0327713	3.50815	-5.56486	0.956478	5.1378	3.85581	34960	21.7102	13490	36851	23.9512	14317	2	40	0.15	0.6
0.723653	0.215333	0.0610141	3.54267	-0.0325944	-6.87139	5.48016	0.998183	3.76739	38177	26.765	14629	0	1.03719	NA	3	40	0.15	0.6
0.729856	0.212276	0.0578684	3.66422	-0.0214148	-6.61192	5.48808	1.00265	3.70306	38860	27.545	14224	0	1.06768	NA	4	40	0.15	0.6
0.718691	0.227971	0.053338	2.88822	0.110431	-6.95434	5.61215	1.03677	4.09355	35021	21.7061	14861	0	0.801199	NA	5	40	0.15	0.6
0.720655	0.223332	0.0560133	3.19723	0.000748387	-6.97005	5.46835	1.02503	3.6888	36049	23.078	14404	0	0.933965	NA	6	40	0.15	0.6
0.724783	0.216835	0.0583816	3.58347	0.0442276	-6.90133	5.52707	1.00559	3.74874	38189	26.6254	14584	0	1.02411	NA	7	40	0.15	0.6
0.72351	0.218241	0.0582485	3.37361	0.00368424	-6.907	5.51134	1.01334	3.67666	37170	25.1087	14625	0	0.977037	NA	8	40	0.15	0.6
0.717921	0.224764	0.0573157	3.04176	0.0545728	-7.06223	5.52952	1.05228	3.68191	35643	22.6847	14879	0	0.878649	NA	9	40	0.15	0.6
0.221434	0.696861	0.0817044	-0.050542	3.4712	-6.11898	0.961606	5.26399	3.9521	35658	22.8112	14343	37436	24.9931	15053	10	40	0.15	0.6
0.808412	0.123305	0.0682832	2.87525	0.065906	-5.81918	5.86489	1.22823	3.74676	40607	34.363	18646	0	0.931972	NA	1	40	0.15	0.8
0.808385	0.12657	0.065045	2.61125	0.175899	-5.83128	5.96756	1.19928	4.06814	39947	33.1882	18878	0	0.871925	NA	2	40	0.15	0.8
0.812968	0.121358	0.0656738	2.95028	0.101064	-5.89984	5.95017	1.20891	3.93611	41413	35.8433	19012	0	0.925501	NA	3	40	0.15	0.8
0.71581	0.168727	0.115463	0.982634	5.51825	-0.115357	5.98955	4.52729	1.18129	40219	33.6838	19005	0	0.855509	NA	4	40	0.15	0.8
0.816172	0.12193	0.0618979	2.76179	0.106202	-5.88718	5.99032	1.21581	3.90484	40922	34.9407	19058	0	0.887348	NA	5	40	0.15	0.8
0.83937	0.0412595	0.119371	1.77966	4.57838	-0.134105	6.24922	3.02596	1.17585	39574	32.701	18930	0	0.750419	NA	6	40	0.15	0.8
0.801939	0.131932	0.0661287	2.6662	0.11479	-6.04514	5.83036	1.2578	3.72917	39359	32.036	18520	0	0.890662	NA	7	40	0.15	0.8
0.812383	0.122326	0.065292	2.91378	0.0956206	-5.72871	5.93104	1.22022	3.87235	40997	35.0838	18759	0	0.924192	NA	8	40	0.15	0.8
0.79275	0.136402	0.0708479	2.39592	0.0843874	-5.80683	5.70665	1.27985	3.84852	37571	29.2882	18156	1	0.873787	NA	9	40	0.15	0.8
0.808086	0.123695	0.0682186	2.66811	0.100701	-5.80995	5.68435	1.22317	3.67592	39041	31.8739	18140	0	0.914274	NA	10	40	0.15	0.8
0.516028	0.45828	0.0256913	0.0540691	5.26007	-3.10242	1.12117	2.59185	1.35724	24771	6.97665	229	20351	5.50657	116	1	50	0.05	0.2
0.517357	0.451079	0.0315639	0.0619558	5.0199	-3.00818	1.12211	2.58035	1.41193	22752	6.52303	204	18286	5.10996	96	2	50	0.05	0.2
0.518151	0.451803	0.030046	0.061789	5.05974	-3.02517	1.11799	2.49705	1.44712	23091	6.6762	231	18669	5.30632	117	3	50	0.05	0.2
0.508683	0.471745	0.0195726	0.0562701	5.54753	-3.18373	1.1146	2.51282	1.19661	27729	8.14105	246	23246	6.46514	123	4	50	0.05	0.2
0.511212	0.442092	0.0466963	0.0760859	4.82292	-2.66539	1.1217	2.60119	1.9185	21255	6.157	231	16908	4.82597	103	5	50	0.05	0.2
0.508251	0.473827	0.0179223	0.0507791	5.4706	-3.21599	1.12773	2.4606	1.07683	27240	8.3032	206	22227	6.46322	99	6	50	0.05	0.2
0.511612	0.459626	0.0287614	0.0484062	5.14272	-2.99572	1.11943	2.56516	1.45358	24116	6.99266	243	19794	5.52336	123	7	50	0.05	0.2
0.504607	0.467332	0.0280617	-0.0206824	5.06835	-3.06272	1.09891	2.55416	1.42678	24037	7.03809	217	20720	5.86282	122	8	50	0.05	0.2
0.505324	0.473121	0.0215542	0.0262913	5.46483	-3.15834	1.10408	2.51186	1.20769	27090	8.02592	258	23300	6.54202	147	9	50	0.05	0.2
0.509372	0.444338	0.0462894	0.0320904	4.60138	-2.72666	1.12115	2.56254	1.80563	19852	5.98351	343	15700	4.73775	183	10	50	0.05	0.2
0.238015	0.44756	0.314425	0.194294	6.05183	0.0332355	2.22106	2.44025	1.08539	30225	12.143	452	709	2.37895	NA	1	50	0.05	0.4
0.244461	0.44374	0.311799	0.149726	5.94316	0.00433106	2.23621	2.50714	1.07242	29166	11.4424	495	707	2.21591	NA	2	50	0.05	0.4
0.46553	0.484771	0.0496991	-0.00779615	4.61268	-2.94551	1.18995	2.74135	1.58625	21839	8.10347	457	15655	5.73914	150	3	50	0.05	0.4
0.462419	0.506748	0.0308337	0.0295747	5.80495	-3.17268	1.19539	2.61329	1.16475	31538	13.2166	490	24062	9.22014	155	4	50	0.05	0.4
0.473353	0.497312	0.0293357	0.012831	5.60792	-3.18569	1.2111	2.60285	1.13889	29475	11.6777	428	21765	7.94117	111	5	50	0.05	0.4
0.461487	0.476473	0.0620396	0.0277498	4.46661	-2.71814	1.18227	2.77834	1.7652	20707	7.48604	431	14719	5.33831	136	6	50	0.05	0.4
0.474326	0.488232	0.0374419	0.0212139	5.20839	-3.09681	1.20384	2.6409	1.32208	25985	9.86808	488	18791	6.77585	143	7	50	0.05	0.4
0.471543	0.478087	0.0503708	0.033756	4.78686	-2.912	1.19573	2.72207	1.55478	22733	8.27058	409	16060	5.76237	129	8	50	0.05	0.4
0.467067	0.48938	0.0435536	0.0394935	5.022	-3.01219	1.1883	2.77052	1.4381	24833	9.12863	475	18167	6.41133	128	9	50	0.05	0.4
0.475341	0.469998	0.0546615	-0.00309374	4.80889	-2.90876	1.21755	2.76957	1.67148	22517	8.15552	434	15627	5.51354	101	10	50	0.05	0.4
0.444183	0.488746	0.0670711	0.0213319	4.591	-2.86963	1.34023	2.97213	1.77692	22281	9.5612	560	11946	5.30894	43	1	50	0.05	0.6
0.307612	0.45364	0.238748	0.0453396	5.98245	0.0434059	2.27217	2.68664	1.19942	29716	14.4461	765	1002	2.76956	NA	2	50	0.05	0.6
0.324523	0.411371	0.264106	0.127641	5.57988	-0.0147583	2.41951	2.71881	1.20579	25054	11.196	637	326	1.87045	NA	3	50	0.05	0.6
0.41873	0.525447	0.0558231	0.0200429	5.00029	-3.14577	1.31192	2.9357	1.41537	26564	12.7003	886	15803	7.35462	111	4	50	0.05	0.6
0.423974	0.524422	0.0516047	0.0584475	5.03103	-3.08066	1.32314	2.8677	1.40122	26609	12.7383	794	15161	7.17229	107	5	50	0.05	0.6
0.448555	0.502315	0.0491302	0.00101568	4.9294	-3.07917	1.33171	2.88436	1.41824	24819	10.8714	570	14056	6.13934	55	6	50	0.05	0.6
0.331151	0.411568	0.257281	0.105564	5.44767	-0.0645408	2.50656	2.7602	1.17933	24628	11.3501	783	219	1.76652	NA	7	50	0.05	0.6
0.453618	0.488848	0.0575334	0.0488123	4.65422	-3.04947	1.3709	2.86118	1.56536	22445	10.0779	596	10965	5.29915	40	8	50	0.05	0.6
0.419993	0.514874	0.065133	0.0273974	4.45953	-2.95121	1.31518	2.92823	1.58213	22354	10.3572	778	12379	5.95313	117	9	50	0.05	0.6
0.294741	0.457881	0.247377	0.104044	6.22359	0.0614873	2.27363	2.63057	1.20026	31722	15.506	737	1088	2.93224	NA	10	50	0.05	0.6
0.362472	0.353345	0.284182	0.226816	5.42283	0.077924	2.73348	2.81405	1.5581	22087	11.2487	848	52	1.45791	NA	1	50	0.05	0.8
0.446164	0.498879	0.0549574	0.0895612	4.89447	-3.28833	1.67501	3.03034	1.59323	24877	13.5158	1142	6163	4.74453	10	2	50	0.05	0.8
0.391275	0.401772	0.206953	0.146821	5.59753	-0.0498878	2.42951	2.75568	1.48867	24906	12.9563	864	332	2.14066	NA	3	50	0.05	0.8
0.386451	0.41658	0.19697	0.183973	5.68548	-0.0605195	2.34861	2.76461	1.498	26079	13.5574	826	533	2.38336	NA	4	50	0.05	0.8
0.372424	0.39426	0.233316	0.161467	5.57325	0.11102	2.52308	2.78857	1.55402	24560	12.8109	968	217	1.95149	NA	5	50	0.05	0.8
0.393143	0.382877	0.22398	0.175087	5.39671	0.0294229	2.57291	2.81201	1.49233	23156	12.2555	997	155	1.78317	NA	6	50	0.05	0.8
0.379724	0.421888	0.198389	0.157681	5.70127	-0.0396632	2.40521	2.81418	1.50016	26591	14.0792	992	481	2.36135	NA	7	50	0.05	0.8
0.479324	0.462991	0.0576856	0.0623628	4.72343	-3.25612	1.71727	2.97325	1.81065	22249	11.7295	941	4548	3.93469	4	8	50	0.05	0.8
0.477158	0.474228	0.0486144	0.0651763	4.78019	-3.34602	1.65447	2.95685	1.57382	22864	11.7622	841	5659	4.24023	6	9	50	0.05	0.8
0.478129	0.472474	0.0493969	0.0664171	4.92982	-3.38943	1.70611	3.00656	1.63816	23816	12.5383	980	5408	4.24854	3	10	50	0.05	0.8
0.372458	0.574514	0.053028	-0.0386129	3.77214	-5.08417	0.960519	3.80691	3.84874	24977	7.74649	4039	26787	8.5155	4274	1	50	0.15	0.2
0.362774	0.590745	0.0464809	-0.00526133	4.06569	-5.39236	0.938895	3.74109	3.66807	27056	8.94545	4173	29499	10.1686	4473	2	50	0.15	0.2
0.374658	0.571782	0.0535602	-0.0669416	4.25603	-4.79844	0.953752	3.73404	3.80437	27485	8.86174	3924	29584	9.91555	4160	3	50	0.15	0.2
0.376299	0.569949	0.0537523	-0.0421145	4.20094	-4.45051	0.96229	3.66309	3.7043	26601	8.5863	3722	28421	9.38202	3937	4	50	0.15	0.2
0.358436	0.59706	0.0445045	-0.0160055	3.98198	-5.34727	0.928908	3.86789	4.00003	26929	8.83734	4065	29860	10.306	4457	5	50	0.15	0.2
0.375933	0.566182	0.057885	-0.0681546	4.64819	-4.41618	0.961076	3.60217	3.75175	29361	10.2514	3925	31321	11.3229	4132	6	50	0.15	0.2
0.365569	0.581873	0.0525574	-0.077612	4.85842	-5.07971	0.938774	3.72212	3.92853	31958	12.1284	4383	34760	14.2112	4675	7	50	0.15	0.2
0.414393	0.343862	0.241746	0.0353504	5.57305	2.45275	1.01001	2.42213	5.90132	30940	11.3708	3860	30524	11.0492	3831	8	50	0.15	0.2
0.36965	0.583449	0.046901	-0.0222448	3.95736	-5.2906	0.962722	3.81724	3.77577	26291	8.3668	4032	27856	9.08717	4233	9	50	0.15	0.2
0.373074	0.57449	0.0524363	-0.0666534	4.86341	-4.6838	0.957359	3.64771	3.80592	31365	11.457	4056	33351	12.7202	4249	10	50	0.15	0.2
0.701433	0.252091	0.0464763	3.92515	-0.0448168	-7.204	4.73203	0.957521	3.46064	35209	21.2768	8255	5	1.30775	4	1	50	0.15	0.4
0.694967	0.261019	0.044014	3.71989	0.0188454	-7.39029	4.82426	0.965051	3.72178	33914	18.9019	8388	5	1.17962	5	2	50	0.15	0.4
0.698737	0.252638	0.0486251	4.31439	-0.0778328	-6.79257	4.68214	0.947013	3.50544	37556	24.8589	7968	4	1.49165	3	3	50	0.15	0.4
0.269805	0.673849	0.0563468	-0.0031964	3.60618	-6.47477	0.934219	4.62131	3.72344	31331	15.9862	7875	34040	18.3724	8518	4	50	0.15	0.4
0.700686	0.254474	0.0448401	4.13062	-0.0148849	-6.64448	4.62339	0.952876	3.44807	35860	22.3116	7641	4	1.41404	3	5	50	0.15	0.4
0.690204	0.253749	0.0560467	4.83734	-0.0306036	-6.20942	4.61639	0.945425	3.49877	40696	30.1722	7973	6	1.70687	5	6	50	0.15	0.4
0.265101	0.673675	0.0612238	0.0174804	4.18314	-5.93948	0.928084	4.5985	3.70245	34554	19.5681	7854	37364	22.6468	8585	7	50	0.15	0.4
0.692344	0.2631	0.0445567	3.79967	0.0105743	-7.20813	4.83055	0.972105	3.51588	34317	19.1532	8299	7	1.22596	6	8	50	0.15	0.4
0.701818	0.253483	0.0446996	4.00327	-0.0209992	-7.19418	4.75312	0.978098	3.47545	35761	21.6678	8288	7	1.3171	5	9	50	0.15	0.4
0.700032	0.252958	0.0470098	3.93709	-0.0826631	-7.27555	4.70265	0.968424	3.43365	35298	21.3341	8356	5	1.3361	4	10	50	0.15	0.4
0.772448	0.178701	0.0488508	3.62991	0.0922843	-7.30864	5.59841	1.04088	3.83948	40043	31.7627	12602	0	0.984808	NA	1	50	0.15	0.6
0.773139	0.17299	0.0538703	3.88093	0.0143566	-7.02135	5.45209	1.02027	3.79134	41186	34.0731	12310	0	1.10019	NA	2	50	0.15	0.6
0.766751	0.181491	0.0517575	3.39793	0.103418	-7.32103	5.54944	1.06253	3.88119	38872	29.4764	12741	0	0.94439	NA	3	50	0.15	0.6
0.774027	0.175908	0.0500647	3.66438	0.0678178	-7.18129	5.47053	1.03473	3.64817	39926	31.5012	12169	0	1.02575	NA	4	50	0.15	0.6
0.761747	0.19051	0.0477438	3.07609	-0.00652024	-7.06402	5.44902	1.06965	3.73963	36306	25.4104	11878	0	0.903156	NA	5	50	0.15	0.6
0.766798	0.18709	0.0461126	2.97198	0.056983	-7.20365	5.42452	1.0684	3.85999	35758	25.2436	12075	0	0.860028	NA	6	50	0.15	0.6
0.767743	0.181289	0.0509676	3.4664	0.0345345	-6.60304	5.24717	1.05712	3.41376	37670	27.9039	11508	0	1.03994	NA	7	50	0.15	0.6
0.775223	0.174395	0.0503824	3.66956	0.0158652	-6.74722	5.3042	1.01078	3.40607	39381	30.7464	11723	0	1.07455	NA	8	50	0.15	0.6
0.776259	0.173611	0.0501296	3.59808	0.0509469	-6.87317	5.30242	1.03163	3.55127	39067	30.491	11643	1	1.04682	NA	9	50	0.15	0.6
0.763489	0.186725	0.0497862	3.08801	0.096122	-7.09946	5.45043	1.06111	3.73442	36550	26.1011	12073	0	0.888848	NA	10	50	0.15	0.6
0.854839	0.100781	0.0443798	2.75076	0.163308	-5.27554	5.85836	1.28978	4.0841	40622	34.9904	14966	0	0.894001	NA	1	50	0.15	0.8
0.845319	0.0974717	0.0572094	3.74057	0.149714	-6.37813	6.23195	1.21954	3.99788	46708	47.1563	16629	0	0.996338	NA	2	50	0.15	0.8
0.84646	0.0981523	0.0553877	3.46287	0.145969	-6.17503	6.01322	1.25773	3.88121	44659	42.709	16002	0	0.986616	NA	3	50	0.15	0.8
0.839419	0.10163	0.0589518	3.0405	0.164308	-6.17997	5.92354	1.30048	3.78933	42355	38.3325	16059	0	0.939302	NA	4	50	0.15	0.8
0.838919	0.10471	0.056371	2.95875	0.122478	-6.13264	5.93967	1.31339	3.91565	41965	37.3284	15722	0	0.93703	NA	5	50	0.15	0.8
0.836423	0.103343	0.0602336	3.06581	0.230168	-6.13045	5.99494	1.25302	3.90081	42802	38.8775	16225	0	0.933776	NA	6	50	0.15	0.8
0.845389	0.100905	0.053706	3.17184	0.187853	-5.90337	5.85073	1.29806	3.76646	42420	38.2364	15415	0	0.957169	NA	7	50	0.15	0.8
0.839352	0.0982935	0.0623548	3.48698	0.109387	-6.51782	5.99963	1.28004	3.86842	44992	43.2634	16505	0	1.00802	NA	8	50	0.15	0.8
0.84548	0.102544	0.0519753	2.96102	0.194634	-5.98709	6.06053	1.31094	4.00159	42576	38.351	16139	0	0.907088	NA	9	50	0.15	0.8
0.825768	0.110328	0.0639046	2.99418	0.134876	-6.33308	5.84538	1.32731	3.79895	41602	36.568	15714	1	0.951125	NA	10	50	0.15	0.8

## Sheet: Supplementary Table S3
Supplementary Table S3: Summary statistics of STA DMSs in the MWAS (ANs vs. NLs).
CHR	BP	Probe	Strand	BETA	SE	T statistic	Nominal P	P bacon-adjusted	Nearest Gene
13	24825973	cg09088496	-	-0.0492141	0.00542631	-9.06955	1.07694e-18	5.06408e-13	SPATA13-AS1
17	45726993	cg00607566	+	-0.0103063	0.00118701	-8.68255	2.48888e-17	5.15061e-12	KPNB1
22	37172204	cg18279670	-	-0.0126753	0.00148492	-8.53605	7.94366e-17	1.20678e-11	IFT27
16	4516078	cg01850135	-	-0.043482	0.00510448	-8.51841	9.12563e-17	1.33578e-11	NMRAL1
7	23053827	cg13002945	-	-0.0249558	0.0029544	-8.447	1.59624e-16	2.0106e-11	FAM126A
14	23790594	cg23237418	+	-0.00908363	0.00108011	-8.40994	2.13038e-16	2.48245e-11	PABPN1
11	67797908	cg22951283	+	-0.00982994	0.00117078	-8.39607	2.37279e-16	2.6856e-11	NDUFS8
17	8093662	cg22539359	-	-0.00558087	0.000667148	-8.36527	3.01306e-16	3.19685e-11	BORCS6
11	67797922	cg20906345	+	-0.0139664	0.00169945	-8.21821	9.3338e-16	7.28026e-11	NDUFS8
12	56367901	cg00172967	+	-0.00910674	0.00111123	-8.19521	1.11226e-15	8.2691e-11	RAB5B
12	123717984	cg11202094	+	-0.00540216	0.0006594	-8.19253	1.13523e-15	8.39271e-11	C12orf65
5	43313866	cg01244303	-	-0.00971249	0.00118803	-8.1753	1.29418e-15	9.23034e-11	HMGCS1
6	167040954	cg04471409	-	-0.0206821	0.00255756	-8.08667	2.53128e-15	1.50122e-10	RPS6KA2
17	61699755	cg10535017	+	-0.0232996	0.00294467	-7.91248	9.29763e-15	3.84406e-10	MAP3K3
11	68228164	cg03442545	+	-0.0120033	0.00153716	-7.80874	1.99601e-14	6.6645e-10	PPP6R3
14	76127348	cg18638383	-	-0.0189053	0.00242394	-7.79942	2.13691e-14	6.99963e-10	C14orf1
19	9945810	cg18744802	+	-0.00757744	0.000973238	-7.7858	2.36057e-14	7.51904e-10	PIN1
16	31885118	cg09101958	+	-0.00435655	0.000560472	-7.773	2.5919e-14	8.04171e-10	ZNF267
14	76127164	cg16578355	-	-0.0165626	0.00213159	-7.77005	2.64827e-14	8.16704e-10	C14orf1
13	50018044	cg06870750	-	-0.00948296	0.00122888	-7.71672	3.90338e-14	1.07913e-09	CAB39L
11	57479802	cg23384340	-	-0.0077402	0.00100338	-7.7141	3.97813e-14	1.09392e-09	MED19
17	73452535	cg25824897	NA	-0.00433123	0.000562747	-7.69658	4.51669e-14	1.19827e-09	KIAA0195
10	76586254	cg10739686	+	-0.0142139	0.00185461	-7.66407	5.71249e-14	1.4181e-09	KAT6B
19	41220945	cg23925301	-	-0.0144025	0.00188178	-7.65363	6.15907e-14	1.49671e-09	COQ8B
11	94227183	cg11701250	+	-0.00465586	0.000611047	-7.61947	7.87413e-14	1.78472e-09	ANKRD49
5	131132836	cg16253537	-	-0.00452325	0.000593672	-7.61911	7.89473e-14	1.78806e-09	FNIP1
17	17876154	cg19003389	+	-0.00649892	0.000854194	-7.60824	8.53473e-14	1.8907e-09	DRC3
17	79980823	cg21828899	-	-0.00435321	0.000572859	-7.59909	9.11354e-14	1.98163e-09	CENPX
1	6845288	cg26251382	+	-0.00706931	0.000933349	-7.57414	1.08942e-13	2.25156e-09	CAMTA1
14	76127290	cg24045810	-	-0.00912209	0.00120768	-7.55342	1.263e-13	2.50267e-09	C14orf1
19	2622858	cg21462934	+	-0.0517233	0.00689584	-7.50066	1.83752e-13	3.27155e-09	MIR7850
2	70142075	cg09679897	+	-0.00569422	0.000766063	-7.43309	2.96064e-13	4.59794e-09	MXD1
19	14633030	cg02327522	-	-0.0334113	0.00449627	-7.43089	3.0068e-13	4.64894e-09	DNAJB1
11	2721366	cg08446215	-	-0.0662456	0.00892933	-7.41888	3.27175e-13	4.93738e-09	KCNQ1OT1
1	117602840	cg12742796	+	-0.0211746	0.00286918	-7.38005	4.29486e-13	5.9935e-09	TTF2
7	23053737	cg24265806	-	-0.00739411	0.00100276	-7.37377	4.48755e-13	6.18375e-09	FAM126A
10	72362809	cg02374486	-	-0.0355459	0.00483914	-7.34551	5.46516e-13	7.11495e-09	PRF1
1	6845431	cg23287222	+	-0.008852	0.00120745	-7.33113	6.04049e-13	7.64003e-09	CAMTA1
2	153573883	cg26672088	-	-0.00593589	0.000810586	-7.32297	6.39307e-13	7.95458e-09	PRPF40A
7	23053937	cg05129610	-	-0.0102642	0.00140347	-7.31349	6.82783e-13	8.33554e-09	FAM126A
4	2470786	cg18070394	+	-0.0203403	0.00278357	-7.30727	7.12901e-13	8.5953e-09	RNF4
6	31830616	cg11401682	-	-0.00369978	0.000506646	-7.30249	7.36928e-13	8.80023e-09	NEU1
17	61699771	cg03376183	+	-0.014363	0.00196863	-7.29596	7.71053e-13	9.08796e-09	MAP3K3
11	13299305	cg20399260	+	-0.0108102	0.00148399	-7.28456	8.34355e-13	9.61204e-09	ARNTL
17	79980949	cg04489846	NA	-0.00970225	0.00133208	-7.28352	8.40364e-13	9.66117e-09	NA
1	6845440	cg06816875	+	-0.0100892	0.00138643	-7.27713	8.78298e-13	9.969e-09	CAMTA1
15	101142580	cg05384413	NA	-0.00421041	0.000582996	-7.22203	1.28383e-12	1.30524e-08	NA
11	68228071	cg00328901	+	-0.00521042	0.000721581	-7.22084	1.2943e-12	1.31278e-08	PPP6R3
11	3071269	cg13442606	-	-0.0379225	0.00526181	-7.20712	1.42209e-12	1.40345e-08	CARS
3	141456847	cg25360855	+	-0.0048125	0.000669764	-7.18536	1.65058e-12	1.55984e-08	RNF7
5	79490511	cg06677021	-	0.0418524	0.00654755	6.39206	2.9089e-10	1.61088e-08	SERINC5
2	176033300	cg19045894	-	-0.0230206	0.00320995	-7.17164	1.81276e-12	1.66697e-08	ATF2
13	73302078	cg10706989	+	-0.00411144	0.000573824	-7.16499	1.89692e-12	1.72144e-08	BORA
12	56521719	cg11788450	+	-0.00949538	0.00132613	-7.16021	1.9598e-12	1.76168e-08	ESYT1
5	108084676	cg14735844	+	-0.00453227	0.000633088	-7.15898	1.97626e-12	1.77215e-08	FER
19	39340631	cg14798919	-	-0.0465077	0.00651353	-7.14017	2.24644e-12	1.9405e-08	HNRNPL
17	61699734	cg19245361	+	-0.0133441	0.0018726	-7.12598	2.47387e-12	2.07762e-08	MAP3K3
7	23053820	cg01587630	-	-0.0250682	0.00352345	-7.11466	2.67144e-12	2.19373e-08	FAM126A
4	2748332	cg00741986	-	-0.0375693	0.00530355	-7.08381	3.2918e-12	2.54296e-08	TNIP2
22	46767176	cg05653887	+	-0.0351889	0.00497412	-7.07439	3.5082e-12	2.66006e-08	TRMU
2	136288971	cg02025938	+	-0.010455	0.00147941	-7.06702	3.68699e-12	2.7552e-08	R3HDM1
11	67797931	cg17583008	+	-0.0111613	0.00158158	-7.05703	3.94366e-12	2.88942e-08	NDUFS8
3	185826941	cg04783896	-	-0.00473498	0.000671596	-7.05034	4.1254e-12	2.9829e-08	ETV5
2	70142154	cg13443122	+	-0.00722672	0.00102565	-7.046	4.2476e-12	3.04507e-08	MXD1
1	62902269	cg06838422	+	-0.00653439	0.000930767	-7.02043	5.04356e-12	3.43784e-08	USP1
4	100871534	cg24061702	-	-0.00484504	0.000692949	-6.99191	6.10496e-12	3.93403e-08	H2AFZ
11	2721336	cg16739686	-	-0.0571181	0.00817073	-6.99057	6.15966e-12	3.95887e-08	KCNQ1OT1
12	21654441	cg14838474	-	-0.00801431	0.00115034	-6.96692	7.21307e-12	4.42528e-08	RECQL
6	31830896	cg16753409	-	-0.00464351	0.000666852	-6.96333	7.38749e-12	4.50048e-08	NEU1
7	23053758	cg09682311	-	-0.00951181	0.00136672	-6.95959	7.57391e-12	4.58028e-08	FAM126A
19	9945826	cg26231243	+	-0.0093192	0.0013405	-6.95204	7.96396e-12	4.74536e-08	PIN1
5	43313833	cg18327883	-	-0.00764087	0.00109948	-6.94954	8.09784e-12	4.80146e-08	HMGCS1
15	41625099	cg19105821	+	-0.00822865	0.0011852	-6.94281	8.46798e-12	4.95515e-08	NUSAP1
3	9886232	cg26417554	-	0.0357215	0.00582043	6.13726	1.37325e-09	5.41331e-08	RPUSD3
4	141294546	cg07089235	+	-0.00612239	0.000885143	-6.91684	1.00605e-11	5.59493e-08	SCOC
3	160283537	cg11599998	-	-0.0170162	0.0024643	-6.90507	1.08757e-11	5.91054e-08	KPNA4
12	53473207	cg02517558	-	-0.00876198	0.00127192	-6.88878	1.21113e-11	6.3758e-08	SPRYD3
7	77427790	cg17126941	-	-0.0061291	0.00089294	-6.86396	1.42644e-11	7.15404e-08	TMEM60
14	23938846	cg26122402	+	-0.0110345	0.0016078	-6.86312	1.43432e-11	7.18182e-08	NGDN
17	72772381	cg22648143	-	-0.012498	0.00182284	-6.85635	1.49966e-11	7.41045e-08	NAT9
1	25291472	cg06640822	-	-0.0317556	0.00463348	-6.85352	1.52779e-11	7.50799e-08	RUNX3
11	2721610	cg14958441	-	-0.0405147	0.00591678	-6.84743	1.59018e-11	7.72236e-08	KCNQ1OT1
11	67797883	cg23962826	+	-0.00951128	0.00138945	-6.84536	1.61196e-11	7.79659e-08	NDUFS8
21	35014245	cg15212956	-	-0.0064561	0.000944004	-6.83906	1.67998e-11	8.02655e-08	CRYZL1
15	75744117	cg04646113	-	-0.012185	0.00178344	-6.83235	1.75563e-11	8.27902e-08	SIN3A
2	86668469	cg19139691	+	-0.0117177	0.0017171	-6.82409	1.85317e-11	8.59978e-08	KDM3A
3	9439009	cg00174096	-	-0.00990786	0.00145738	-6.79839	2.19231e-11	9.67789e-08	THUMPD3-AS1
1	25757374	cg23935120	+	-0.00662056	0.000974724	-6.79224	2.28216e-11	9.95486e-08	TMEM57
4	36283195	cg21010701	+	-0.0342118	0.00503777	-6.79107	2.2996e-11	1.00082e-07	DTHD1
14	76127385	cg07932479	-	-0.0114182	0.0016823	-6.78725	2.35764e-11	1.0185e-07	C14orf1
17	61699788	cg02126098	+	-0.0123715	0.00182331	-6.78518	2.38964e-11	1.02819e-07	MAP3K3
19	11485746	cg15963230	+	-0.0084489	0.00124536	-6.78431	2.40322e-11	1.03229e-07	SWSAP1
22	40440766	cg19131049	+	-0.0149971	0.00221233	-6.77885	2.49017e-11	1.05838e-07	TNRC6B

## Sheet: Supplementary Table S4
Supplementary Table S4: Summary statistics of LTA DMSs in the MWAS (NHs vs. ANs).
CHR	BP	Probe	Strand	BETA	SE	T statistic	Nominal P	P bacon-adjusted	Nearest Gene
2	46720801	cg03064100	+	-0.326651	0.0164696	-19.8336	1.29085e-73	1.22331e-45	TMEM247
4	74719112	cg09278540	+	0.0999283	0.00601423	16.6153	1.14098e-54	2.62597e-32	PF4V1
19	51506165	cg26749518	-	0.188538	0.0115436	16.3327	4.35371e-53	2.84783e-31	KLK8
2	46556344	cg09119656	+	-0.369243	0.0231747	-15.933	7.06125e-51	4.38032e-30	EPAS1
7	99195788	cg24024660	+	0.0718898	0.00451798	15.9119	9.22302e-51	9.1831e-30	GS1-259H13.2
20	20257861	cg20430047	+	0.130698	0.00825682	15.8291	2.62181e-50	1.80016e-29	INSM1
6	27198646	cg25426208	+	0.123245	0.00791188	15.5771	6.17514e-49	1.36607e-28	PRSS16
7	99195819	cg12290671	+	0.0526384	0.00344727	15.2696	2.80354e-47	1.55201e-27	GS1-259H13.2
12	50475035	cg01043616	+	0.077541	0.00508049	15.2625	3.06038e-47	1.64076e-27	SMARCD1
18	19476870	cg21235532	-	0.0755265	0.00495724	15.2356	4.26313e-47	2.02454e-27	MIR133A1HG
4	74719046	cg15759338	+	0.100184	0.00658555	15.2127	5.65426e-47	2.4213e-27	PF4V1
14	21191754	cg20581874	+	0.118011	0.00776108	15.2055	6.17789e-47	2.56103e-27	EDDM3A
4	88142275	cg02847897	-	0.137709	0.00908214	15.1626	1.04583e-46	3.57394e-27	KLHL8
21	42741788	cg06102954	+	0.101302	0.00669176	15.1383	1.40914e-46	4.31576e-27	MX2
4	74719172	cg20615832	+	0.094868	0.00627106	15.1279	1.60142e-46	4.67928e-27	PF4V1
17	62341149	cg22194188	-	0.0912732	0.0060494	15.088	2.61208e-46	6.37437e-27	TEX2
4	74718978	cg26125600	+	0.075264	0.00499428	15.07	3.25431e-46	7.32349e-27	PF4V1
18	19477059	cg07669403	-	0.103267	0.00686895	15.0339	5.06056e-46	9.67612e-27	MIR133A1HG
14	21191859	cg26393629	+	0.158243	0.0105407	15.0126	6.56598e-46	1.14028e-26	EDDM3A
6	28584288	cg11111740	-	0.0858664	0.0057589	14.9102	2.2853e-45	2.50037e-26	ZBED9
20	61732467	cg01735357	+	0.0801227	0.00538953	14.8664	3.89161e-45	3.49367e-26	HAR1A
6	28584172	cg04645150	-	0.132709	0.00893135	14.8588	4.26814e-45	3.70229e-26	ZBED9
19	45901453	cg08884571	-	0.0934657	0.00632735	14.7717	1.22478e-44	7.1721e-26	PPP1R13L
6	28584167	cg24114014	-	0.117693	0.00798329	14.7424	1.74389e-44	8.94886e-26	ZBED9
8	55162383	cg13438032	+	0.0598593	0.00406331	14.7316	1.98645e-44	9.70905e-26	MRPL15
19	51020534	cg04518195	-	0.0855826	0.0058104	14.7292	2.04574e-44	9.88945e-26	ASPDH
6	32728862	cg12296550	-	-0.121458	0.00829111	-14.6492	5.36025e-44	1.07072e-25	HLA-DQB2
6	26595280	cg26478107	+	0.0933438	0.00638646	14.6159	7.99983e-44	2.31928e-25	ABT1
6	27215397	cg07539583	+	0.0539174	0.00368945	14.6139	8.19245e-44	2.35398e-25	PRSS16
1	156616855	cg25773262	+	0.0780722	0.00536419	14.5543	1.67398e-43	3.67588e-25	BCAN
17	72948349	cg10907148	+	0.0783548	0.0053869	14.5454	1.86204e-43	3.92805e-25	OTOP3
4	74719289	cg06464962	+	0.073553	0.00507307	14.4987	3.25549e-43	5.56257e-25	PF4V1
18	3411906	cg27322282	+	0.0616699	0.00425898	14.48	4.07145e-43	6.39319e-25	TGIF1
4	88142277	cg21593676	-	0.120986	0.00839173	14.4173	8.59738e-43	1.01745e-24	KLHL8
1	234367586	cg24723561	+	0.144251	0.0100224	14.3928	1.14996e-42	1.21887e-24	SLC35F3
6	28584121	cg20839206	-	0.0755739	0.00526997	14.3405	2.14093e-42	1.79232e-24	ZBED9
1	203045044	cg00805880	+	0.176362	0.0123086	14.3283	2.47337e-42	1.9601e-24	PPFIA4
6	31734390	cg23287992	-	0.0753028	0.0052659	14.3001	3.45644e-42	2.41176e-24	SAPCD1-AS1
19	51505779	cg26651782	-	0.129577	0.00916378	14.1401	2.28239e-41	7.74692e-24	KLK8
21	42741698	cg22778903	+	0.112947	0.00800263	14.1138	3.11005e-41	9.37601e-24	MX2
1	156616804	cg16269733	+	0.104895	0.00744626	14.0869	4.26415e-41	1.13897e-23	BCAN
7	99195931	cg03133378	+	0.0402409	0.00285907	14.0748	4.91043e-41	1.24244e-23	GS1-259H13.2
19	51020297	cg04139465	-	0.124807	0.008876	14.0612	5.76328e-41	1.37124e-23	ASPDH
6	31734232	cg25264948	-	0.0756723	0.00538725	14.0465	6.83985e-41	1.52375e-23	SAPCD1-AS1
6	32552453	cg10632894	-	0.18375	0.0130825	14.0455	6.92663e-41	1.53562e-23	HLA-DRB1
1	211652276	cg06640630	-	0.0803974	0.00574284	13.9996	1.18433e-40	2.13609e-23	RD3
14	76734493	cg13981132	+	0.12344	0.00882827	13.9824	1.44837e-40	2.41747e-23	ESRRB
2	54936822	cg25122629	+	0.0913967	0.00655199	13.9495	2.12573e-40	3.06021e-23	EML6
15	27087315	cg04634427	+	0.0885041	0.00635304	13.931	2.63623e-40	3.49264e-23	GABRA5
6	31734217	cg19593741	-	0.0690453	0.00495662	13.9299	2.66892e-40	3.51917e-23	SAPCD1-AS1
14	76734550	cg26180080	+	0.121096	0.00872919	13.8725	5.20108e-40	5.29929e-23	ESRRB
14	70317075	cg20475486	+	0.0899061	0.00648103	13.8722	5.22269e-40	5.31278e-23	SMOC1
4	184961220	cg06669374	+	0.120294	0.00867972	13.8592	6.07217e-40	5.82698e-23	STOX2
6	28584103	cg03682719	-	0.0950938	0.00686881	13.8443	7.2184e-40	6.47835e-23	ZBED9
19	58193071	cg06615754	+	0.0949086	0.00685974	13.8356	7.98291e-40	6.89048e-23	ZNF551
4	189139691	cg14804593	+	0.132623	0.00961251	13.7969	1.25027e-39	9.06889e-23	TRIML1
6	30854161	cg07187855	+	0.094319	0.00685316	13.7628	1.85279e-39	1.15361e-22	DDR1
6	32520916	cg13076785	-	0.147323	0.0107085	13.7576	1.96761e-39	1.19682e-22	HLA-DRB6
15	31372997	cg20663376	-	0.114514	0.00835049	13.7135	3.27424e-39	1.63379e-22	MIR211
1	203045229	cg09396704	-	0.107058	0.00781052	13.7069	3.53295e-39	1.71146e-22	MYOG
2	39470743	cg09834706	-	0.129124	0.00943989	13.6786	4.89489e-39	2.08845e-22	CDKL4
19	40995921	cg15572907	+	0.13682	0.0100103	13.668	5.52915e-39	2.24965e-22	SPTBN4
22	32600722	cg22404498	-	0.104636	0.0076646	13.6519	6.65469e-39	2.51887e-22	RFPL2
17	62341028	cg18312782	-	0.0989588	0.00725056	13.6484	6.92066e-39	2.57981e-22	TEX2
4	155702931	cg19340941	+	0.13153	0.00969726	13.5636	1.83008e-38	4.66562e-22	RBM46
2	39470750	cg24062763	-	0.134381	0.00992754	13.5362	2.50448e-38	5.64698e-22	CDKL4
4	11369349	cg04203702	+	0.0410701	0.0030341	13.5362	2.50479e-38	5.6474e-22	MIR572
14	105994265	cg26382173	+	0.0673468	0.0049831	13.515	3.18769e-38	6.53924e-22	TMEM121
10	99735202	cg08930881	-	0.0665117	0.00492284	13.5108	3.34494e-38	6.73351e-22	CRTAC1
5	1828098	cg15671317	+	0.133162	0.00987401	13.4861	4.43357e-38	7.99122e-22	NDUFS6
10	99734662	cg03379552	-	0.111515	0.00826894	13.486	4.43944e-38	7.99765e-22	CRTAC1
17	19883602	cg12684052	-	0.0802179	0.0059494	13.4834	4.57534e-38	8.14551e-22	AKAP10
1	234367145	cg23093692	+	0.0819757	0.00608762	13.466	5.57656e-38	9.18595e-22	SLC35F3
14	106089857	cg22911113	+	0.134231	0.00998147	13.4481	6.83742e-38	1.03963e-21	MIR8071-1
1	196866512	cg10627839	+	0.139835	0.0104021	13.4429	7.24944e-38	1.07722e-21	CFHR4
6	30854011	cg26321999	+	0.0562854	0.00418734	13.4418	7.34236e-38	1.08558e-21	DDR1
21	35832141	cg08287724	-	0.0983647	0.00733465	13.4109	1.04246e-37	1.34285e-21	KCNE1
10	99734154	cg19479373	-	0.0890923	0.00664434	13.4087	1.06881e-37	1.36333e-21	CRTAC1
1	229544326	cg17035539	-	0.0510799	0.00381399	13.3928	1.28121e-37	1.52173e-21	ACTA1
19	45899615	cg27553457	-	0.0581253	0.00434588	13.3748	1.57047e-37	1.72159e-21	PPP1R13L
1	234367493	cg23445321	+	0.108483	0.00811121	13.3744	1.57759e-37	1.72632e-21	SLC35F3
2	39470725	cg01583753	-	0.132258	0.00990584	13.3515	2.0456e-37	2.0206e-21	CDKL4
6	31734458	cg23526676	-	0.0659997	0.00494672	13.3421	2.27496e-37	2.15494e-21	SAPCD1-AS1
19	43969886	cg24950222	-	0.057857	0.00433655	13.3417	2.28435e-37	2.16031e-21	LYPD3
21	45246308	cg22316093	-	0.0799145	0.00599183	13.3373	2.40298e-37	2.22757e-21	AATBC
10	99735010	cg23504719	-	0.106352	0.00797496	13.3357	2.44591e-37	2.25159e-21	CRTAC1
22	38485757	cg10531073	-	0.0625632	0.00469228	13.3332	2.51481e-37	2.28978e-21	SLC16A8
16	30023615	cg03890691	-	0.101294	0.00760815	13.3139	3.13003e-37	2.61413e-21	DOC2A
6	28584053	cg04626491	-	0.0745558	0.00560398	13.3041	3.49675e-37	2.7954e-21	ZBED9
22	22472743	cg21401457	-	0.134273	0.0100987	13.2961	3.82432e-37	2.95103e-21	PRAMENP
2	39471182	cg27343456	-	0.0866985	0.00652727	13.2825	4.45915e-37	3.2383e-21	CDKL4
6	32725332	cg17360552	-	0.120366	0.00906204	13.2824	4.46282e-37	3.23991e-21	HLA-DQB2
19	43969810	cg15014458	-	0.0659822	0.00496802	13.2814	4.5161e-37	3.26325e-21	LYPD3
17	73717736	cg22162848	+	0.047898	0.0036068	13.2799	4.59036e-37	3.29559e-21	ITGB4
1	113285118	cg05708536	+	0.117016	0.0088327	13.248	6.57934e-37	4.09676e-21	FAM19A3
10	62761575	cg24205914	-	0.0668729	0.00504995	13.2423	7.01704e-37	4.25934e-21	RHOBTB1
20	61732569	cg08389814	+	0.0781862	0.00590751	13.235	7.61211e-37	4.47405e-21	HAR1A
1	234367443	cg09119043	+	0.122232	0.00923824	13.2311	7.95932e-37	4.59624e-21	SLC35F3
20	20258001	cg11577716	+	0.0945415	0.00714569	13.2306	8.00639e-37	4.61264e-21	INSM1
6	30854164	cg24566261	+	0.0723276	0.00548082	13.1965	1.17408e-36	5.81221e-21	DDR1
18	61669940	cg13939809	+	0.0777584	0.00590002	13.1793	1.42366e-36	6.52917e-21	SERPINB8
14	76734605	cg18313317	NA	0.104082	0.00790225	13.1712	1.55944e-36	6.89804e-21	NA
12	2944310	cg03126946	-	0.134121	0.0101839	13.1699	1.58251e-36	6.95942e-21	NRIP2
4	144480946	cg17872261	+	0.0767982	0.00583223	13.1679	1.61816e-36	7.05357e-21	GUSBP5
1	41303570	cg07906262	-	0.076277	0.00580008	13.151	1.95549e-36	7.90683e-21	CITED4
6	30853014	cg13695585	+	0.0464216	0.00353015	13.15	1.97735e-36	7.96e-21	DDR1
19	43969769	cg07643267	-	0.0565507	0.00431846	13.0951	3.65484e-36	1.15258e-20	LYPD3
7	151001517	cg27241639	-	0.0496695	0.00380003	13.0708	4.79294e-36	1.35691e-20	SMARCD3
10	99735133	cg23245905	-	0.0954359	0.00730313	13.0678	4.95733e-36	1.38474e-20	CRTAC1
6	30854233	cg17091577	+	0.0721569	0.00552222	13.0666	5.02194e-36	1.39557e-20	DDR1
10	130009413	cg09953287	+	0.0546858	0.00419034	13.0504	6.01664e-36	1.55588e-20	LINC01163
4	170696239	cg18912209	-	0.113728	0.00871572	13.0486	6.13831e-36	1.57473e-20	HPF1
17	20687681	cg02058408	NA	0.136034	0.0104339	13.0377	6.9324e-36	1.69428e-20	NA
2	24397787	cg01343041	+	0.10148	0.0077889	13.0288	7.65563e-36	1.79847e-20	FAM228A
19	58220657	cg03234186	-	0.0849785	0.00652462	13.0243	8.05162e-36	1.85384e-20	ZNF154
6	31734292	cg10095777	-	0.0639329	0.00491291	13.0132	9.10283e-36	1.99577e-20	SAPCD1-AS1
6	147124996	cg00004963	-	0.054892	0.00421909	13.0104	9.39755e-36	2.03436e-20	KATNBL1P6
10	99734416	cg14120919	-	0.0992034	0.00762819	13.0048	9.99524e-36	2.11117e-20	CRTAC1
10	99734120	cg07091678	-	0.101977	0.00784234	13.0034	1.01553e-35	2.13141e-20	CRTAC1
18	74499511	cg25691825	-	0.121	0.0093073	13.0005	1.04878e-35	2.17308e-20	LOC100131655
19	43969884	cg04259907	-	0.0577858	0.00444584	12.9977	1.08156e-35	2.21365e-20	LYPD3
16	54227814	cg00647658	-	0.0773289	0.00595384	12.9881	1.20423e-35	2.36125e-20	LOC100996338
10	99734081	cg11946630	-	0.0616062	0.00474847	12.9739	1.40956e-35	2.59545e-20	CRTAC1
6	41704003	cg09490007	-	0.0368575	0.00284107	12.9731	1.422e-35	2.60918e-20	TFEB
1	234367322	cg04143909	+	0.110281	0.00850573	12.9654	1.54813e-35	2.74578e-20	SLC35F3
16	2867683	cg07798610	+	0.120095	0.00927361	12.9502	1.83243e-35	3.03826e-20	PRSS21
8	67454892	cg20902757	+	0.0530926	0.00410654	12.9288	2.32383e-35	3.50381e-20	C8orf46
18	43418556	cg11029191	+	0.0579323	0.00448121	12.9278	2.34943e-35	3.52692e-20	SIGLEC15
20	30073537	cg02991085	+	0.111044	0.00863198	12.8643	4.74264e-35	5.37383e-20	LINC00028
8	141359786	cg11256152	-	0.0932701	0.0072541	12.8576	5.10607e-35	5.61685e-20	TRAPPC9
10	134332277	cg17247873	+	0.138023	0.0107363	12.8557	5.21466e-35	5.6881e-20	INPP5A
1	240656513	cg02577267	+	0.121571	0.00946648	12.8422	6.04726e-35	6.21578e-20	MIR1273E
8	105379602	cg11421509	+	0.109914	0.00855962	12.841	6.1265e-35	6.26442e-20	DCSTAMP
21	35832180	cg08468911	-	0.0893607	0.00696062	12.838	6.33308e-35	6.39006e-20	KCNE1
19	7929643	cg19419650	-	0.0686599	0.0053539	12.8243	7.37006e-35	6.99728e-20	PRR36
17	19883474	cg15193133	-	0.075722	0.00590699	12.8191	7.80577e-35	7.24202e-20	AKAP10
17	29717946	cg00870514	+	0.0540288	0.00421797	12.8092	8.69919e-35	7.72723e-20	RAB11FIP4
8	105379985	cg20935489	+	0.0886833	0.00692457	12.8071	8.90708e-35	7.8372e-20	DCSTAMP
8	141359674	cg06565641	-	0.111582	0.0087131	12.8063	8.98309e-35	7.87714e-20	TRAPPC9
6	30853073	cg07939626	+	0.0502587	0.00392784	12.7955	1.01148e-34	8.45664e-20	DDR1
17	62341026	cg10166044	-	0.0924529	0.00722997	12.7875	1.10499e-34	8.9159e-20	TEX2
6	26595126	cg19497998	+	0.0783607	0.00613187	12.7793	1.20919e-34	9.40958e-20	ABT1
4	170696369	cg23337866	-	0.078132	0.00611569	12.7757	1.25766e-34	9.63332e-20	HPF1
19	58400559	cg25400396	-	0.0642222	0.00503115	12.7649	1.41549e-34	1.03389e-19	ZNF814
6	31734471	cg17391620	-	0.0598677	0.00469389	12.7544	1.58883e-34	1.1078e-19	SAPCD1-AS1
19	58220295	cg11294513	-	0.0601492	0.00472754	12.7231	2.23723e-34	1.35912e-19	ZNF154
8	21989292	cg20996314	-	0.0485864	0.00382622	12.6983	2.93766e-34	1.59913e-19	HR
7	156735383	cg17604655	NA	0.0630265	0.00496541	12.6931	3.10729e-34	1.65362e-19	NA
20	43935551	cg22809920	+	0.0445523	0.00351206	12.6855	3.37666e-34	1.73773e-19	RBPJL
22	32599516	cg12906381	-	0.156119	0.0123133	12.6789	3.62971e-34	1.8143e-19	RFPL2
20	2730488	cg05825244	-	0.158298	0.0124917	12.6722	3.90547e-34	1.89532e-19	CPXM1
2	129494728	cg01432120	+	0.04534	0.00357868	12.6695	4.02309e-34	1.92916e-19	LOC101927881
15	45407818	cg11540997	+	0.046788	0.00369479	12.6632	4.30821e-34	2.00958e-19	DUOXA2
1	240656586	cg22879626	+	0.0906403	0.0071585	12.6619	4.36949e-34	2.02658e-19	MIR1273E
13	20751345	cg16351246	-	0.0878062	0.00694264	12.6474	5.12017e-34	2.22753e-19	GJB2
12	2944322	cg00922748	-	0.121117	0.00957817	12.6451	5.25031e-34	2.26112e-19	NRIP2
14	70317239	cg07280807	+	0.0747249	0.00591229	12.6389	5.61497e-34	2.35347e-19	SMOC1
6	28584061	cg20450471	-	0.0861044	0.00681341	12.6375	5.70323e-34	2.37545e-19	ZBED9
6	32583741	cg21223191	+	-0.207273	0.0165025	-12.5601	1.32294e-33	2.50077e-19	HLA-DQA1
19	58220718	cg12506930	-	0.0940696	0.00745192	12.6235	6.63891e-34	2.60057e-19	ZNF154
7	16890879	cg06955417	-	0.0900963	0.00713785	12.6223	6.72707e-34	2.62109e-19	AGR3
10	99734805	cg06324373	-	0.119987	0.00950693	12.621	6.82416e-34	2.64357e-19	CRTAC1
18	19476959	cg10092257	-	0.0706103	0.00559956	12.61	7.69643e-34	2.83998e-19	MIR133A1HG
15	101389700	cg23117796	+	0.0859408	0.00681851	12.604	8.20869e-34	2.95112e-19	ALDH1A3
22	32601101	cg26494441	-	0.0820506	0.00651606	12.5921	9.35069e-34	3.18918e-19	RFPL2
1	38513641	cg12622182	-	0.0411592	0.00326879	12.5916	9.40099e-34	3.19938e-19	POU3F1
22	38485720	cg22817638	-	0.0451975	0.00358956	12.5914	9.42167e-34	3.20357e-19	SLC16A8
14	70317228	cg09284655	+	0.0709604	0.00563898	12.5839	1.02173e-33	3.36201e-19	SMOC1
8	24800824	cg05056638	-	0.095274	0.00757259	12.5814	1.0495e-33	3.41612e-19	MIR6841
1	156616779	cg10389771	+	0.0583337	0.00463814	12.577	1.10183e-33	3.51652e-19	BCAN
22	32599511	cg01124132	-	0.142115	0.0113093	12.5662	1.23887e-33	3.77066e-19	RFPL2
7	156735656	cg27539527	+	0.0786029	0.0062859	12.5046	2.41331e-33	5.60604e-19	NOM1
1	26250290	cg18143792	-	0.0548971	0.00439403	12.4936	2.72064e-33	6.01997e-19	STMN1
19	58220773	cg26465391	-	0.0550016	0.00440515	12.4857	2.96021e-33	6.32954e-19	ZNF154
7	16890775	cg26012061	-	0.0774991	0.00621022	12.4793	3.17428e-33	6.5976e-19	AGR3
6	27181670	cg20866694	+	0.131337	0.0105258	12.4776	3.23192e-33	6.6685e-19	PRSS16
16	31159920	cg04797061	-	0.0551453	0.00442362	12.4661	3.65988e-33	7.17969e-19	PRSS36
11	131561778	cg00466136	-	0.0773772	0.00621102	12.4581	3.99168e-33	7.55938e-19	NTM-AS1
21	45246441	cg11359720	-	0.0708022	0.00569137	12.4403	4.83574e-33	8.47113e-19	AATBC
6	32847527	cg07189222	+	0.0966804	0.00777414	12.4362	5.0551e-33	8.69715e-19	LOC100294145
8	105379726	cg11147215	+	0.082002	0.00660435	12.4164	6.25657e-33	9.87021e-19	DCSTAMP
12	21926447	cg04027548	-	0.0631794	0.00509082	12.4104	6.66715e-33	1.02495e-18	KCNJ8
10	134332442	cg14680921	+	0.0754655	0.0060844	12.4031	7.21539e-33	1.07413e-18	INPP5A
1	240656737	cg00081729	+	0.0855568	0.0068986	12.4021	7.29617e-33	1.08124e-18	MIR1273E
5	157078573	cg12606933	-	0.0500615	0.00403833	12.3966	7.73766e-33	1.11958e-18	SOX30
11	132951861	cg22629528	-	0.106983	0.00863143	12.3946	7.90272e-33	1.13368e-18	OPCML
22	32601274	cg25125450	-	0.107604	0.00868764	12.3859	8.68398e-33	1.19885e-18	RFPL2
20	43945364	cg26751645	-	0.0773908	0.00624919	12.3841	8.84626e-33	1.21208e-18	MATN4
2	107201149	cg15865892	NA	0.0577999	0.00466988	12.3772	9.53374e-33	1.26706e-18	NA
19	6660075	cg24377495	-	0.0575757	0.00465382	12.3717	1.01111e-32	1.312e-18	TNFSF14
6	28058802	cg12623302	+	0.0965713	0.00780879	12.367	1.06353e-32	1.35189e-18	ZSCAN12P1
13	20751710	cg09169779	-	0.0969356	0.00784254	12.3602	1.14345e-32	1.4112e-18	GJB2
3	183994516	cg01189038	+	0.0383423	0.00310262	12.3581	1.17056e-32	1.43093e-18	ECE2
6	28584003	cg02246609	-	0.0687733	0.00556764	12.3523	1.24459e-32	1.48387e-18	ZBED9
14	55907374	cg23251248	-	0.0821539	0.0066552	12.3443	1.3564e-32	1.56145e-18	TBPL2
19	45899412	cg27111756	-	0.0680481	0.00551345	12.3422	1.3873e-32	1.58242e-18	PPP1R13L
1	211652741	cg23358886	-	0.109896	0.00890444	12.3417	1.39536e-32	1.58786e-18	RD3
1	113285387	cg25707805	+	0.0917955	0.00744174	12.3352	1.49516e-32	1.65417e-18	FAM19A3
19	43912227	cg07855456	+	0.0858391	0.00695932	12.3344	1.50823e-32	1.66272e-18	TEX101
17	6141790	cg02347212	+	0.0607092	0.00492302	12.3317	1.5528e-32	1.69164e-18	WSCD1
6	31734401	cg00848392	-	0.0502383	0.00407603	12.3253	1.66282e-32	1.76162e-18	SAPCD1-AS1
7	36011406	cg08837626	+	0.088897	0.00721585	12.3197	1.76609e-32	1.82559e-18	LOC101928618
3	195943579	cg08877188	+	0.0405719	0.00329451	12.315	1.85677e-32	1.88052e-18	SLC51A
3	105601834	cg16975614	-	0.112614	0.00916168	12.2919	2.37793e-32	2.17701e-18	CBLB
17	56744332	cg01109337	-	0.0737558	0.00600311	12.2863	2.52463e-32	2.25549e-18	TEX14
3	133191270	cg15486454	-	0.0781363	0.00636104	12.2836	2.59808e-32	2.29408e-18	BFSP2-AS1
1	155265378	cg09037777	-	0.0499708	0.00407138	12.2737	2.8882e-32	2.44232e-18	PKLR
1	32802312	cg06221946	-	0.0365621	0.00297953	12.2711	2.9693e-32	2.48265e-18	MARCKSL1
6	32527588	cg19383211	-	-0.156521	0.0128295	-12.2001	6.32488e-32	2.50686e-18	HLA-DRB6
20	2730191	cg24263062	-	0.0894097	0.00728754	12.2688	3.04087e-32	2.51786e-18	CPXM1
8	57030523	cg08415582	-	0.0858469	0.00700171	12.2608	3.31168e-32	2.64814e-18	MOS
19	58220662	cg08668790	-	0.0694117	0.0056622	12.2588	3.38546e-32	2.68286e-18	ZNF154
2	24397810	cg18587476	+	0.107209	0.00875289	12.2484	3.78231e-32	2.86455e-18	FAM228A
2	107200946	cg24996985	-	0.085535	0.00698463	12.2462	3.8717e-32	2.90437e-18	RGPD3
6	32552039	cg08578320	-	0.150661	0.0123137	12.2353	4.34803e-32	3.11052e-18	HLA-DRB1
1	240656667	cg04391463	+	0.0930031	0.00760347	12.2317	4.5193e-32	3.18235e-18	MIR1273E
18	74499584	cg21829490	-	0.0857309	0.00701166	12.2269	4.75497e-32	3.27938e-18	LOC100131655
17	19883326	cg21902394	-	0.0568513	0.00465574	12.211	5.63e-32	3.6235e-18	AKAP10
7	44105434	cg23616741	-	0.088213	0.00723173	12.198	6.4633e-32	3.93123e-18	PGAM2
1	47915008	cg17428085	-	0.0657493	0.00539028	12.1978	6.48296e-32	3.93829e-18	LINC01389
18	3411996	cg13468667	+	0.0588084	0.00482196	12.196	6.60762e-32	3.98283e-18	TGIF1
10	99734513	cg19421526	-	0.090082	0.00739953	12.174	8.34252e-32	4.57047e-18	CRTAC1
17	7350413	cg19440264	+	0.0694666	0.00570884	12.1683	8.86746e-32	4.73806e-18	CHRNB1
16	50913892	cg08785784	+	0.0700504	0.00575801	12.1657	9.10863e-32	4.81368e-18	MIR3181
7	16890431	cg16324992	-	0.0699824	0.00575739	12.1552	1.01796e-31	5.13996e-18	AGR3
8	146011663	cg02229095	-	0.0807749	0.00665467	12.1381	1.22092e-31	5.72176e-18	ZNF34
17	42452426	cg14686645	-	0.0851498	0.00701557	12.1373	1.23159e-31	5.75121e-18	FAM171A2
18	74499372	cg03731646	-	0.0935469	0.00771303	12.1284	1.35245e-31	6.07759e-18	LOC100131655
8	141359592	cg26308012	-	0.0582471	0.00480389	12.125	1.40244e-31	6.20904e-18	TRAPPC9
20	30073546	cg25502144	+	0.100815	0.00832017	12.1169	1.52783e-31	6.53053e-18	LINC00028
1	211652549	cg14264194	-	0.0890781	0.00735301	12.1145	1.56697e-31	6.62862e-18	RD3
6	27186199	cg07555084	+	0.0873498	0.00721265	12.1106	1.63242e-31	6.79043e-18	PRSS16
19	1510494	cg09791746	-	0.0759325	0.00627427	12.1022	1.78464e-31	7.15673e-18	ADAMTSL5
10	62761819	cg13320683	-	0.0462885	0.00382629	12.0975	1.87603e-31	7.37048e-18	RHOBTB1
16	30020843	cg04502620	-	0.0455439	0.00376586	12.0939	1.94879e-31	7.53757e-18	DOC2A
6	28058789	cg11517269	+	0.085923	0.00711981	12.0682	2.55664e-31	8.84457e-18	ZSCAN12P1
21	30452964	cg24753998	+	0.0962893	0.00798201	12.0633	2.69133e-31	9.11604e-18	MAP3K7CL
5	42924552	cg24833819	NA	0.0608458	0.00504544	12.0596	2.79923e-31	9.32947e-18	NA
6	28059208	cg06952873	+	0.0918448	0.00761676	12.0582	2.8383e-31	9.40592e-18	ZSCAN12P1
16	54227914	cg05067427	-	0.0909582	0.00754393	12.0571	2.87171e-31	9.47094e-18	LOC100996338
2	113992843	cg12889195	+	0.106715	0.00885309	12.0539	2.97033e-31	9.66107e-18	PAX8-AS1
16	2867434	cg22730830	+	0.0937801	0.00778007	12.0539	2.97138e-31	9.66309e-18	PRSS21
19	58399865	cg22299467	-	0.0782364	0.00649524	12.0452	3.25666e-31	1.01989e-17	ZNF814
6	32552016	cg17316649	-	0.10868	0.00902572	12.0411	3.39885e-31	1.04586e-17	HLA-DRB1
10	134332383	cg00149455	+	0.0922892	0.00767401	12.0262	3.9767e-31	1.14709e-17	INPP5A
10	99734912	cg27110886	-	0.0722062	0.00600635	12.0216	4.17277e-31	1.18003e-17	CRTAC1
6	32552095	cg15602423	-	0.2096	0.0174363	12.0209	4.20441e-31	1.18529e-17	HLA-DRB1
18	19476864	cg18348654	-	0.043983	0.00365891	12.0208	4.21023e-31	1.18625e-17	MIR133A1HG
7	156735466	cg03930209	+	0.094057	0.0078253	12.0196	4.26306e-31	1.19499e-17	NOM1
16	2867446	cg01232511	+	0.0985914	0.00820613	12.0144	4.50483e-31	1.2344e-17	PRSS21
17	72948705	cg13923669	+	0.0584516	0.00486755	12.0084	4.79483e-31	1.28053e-17	OTOP3
13	20751679	cg03954144	-	0.122087	0.0101754	11.9982	5.33664e-31	1.36374e-17	GJB2
8	67454595	cg12109823	+	0.0838447	0.00699018	11.9946	5.54219e-31	1.39438e-17	C8orf46
1	206786180	cg21936179	-	0.0903765	0.00753578	11.993	5.63817e-31	1.40853e-17	EIF2D
14	70316898	cg10399005	+	0.0582469	0.00486103	11.9824	6.29984e-31	1.50347e-17	SMOC1
19	51487245	cg26241993	-	0.0630222	0.00526065	11.9799	6.46594e-31	1.52664e-17	KLK7
16	31159558	cg00524708	-	0.0850073	0.00710908	11.9576	8.17474e-31	1.75219e-17	PRSS36
18	74499380	cg24983120	-	0.0924762	0.00773606	11.9539	8.49332e-31	1.79199e-17	LOC100131655
5	496476	cg06019590	+	0.0588921	0.00493731	11.928	1.11444e-30	2.10194e-17	LOC100288152
6	30899568	cg26672776	-	0.0534424	0.00448142	11.9253	1.14559e-30	2.13624e-17	SFTA2
16	2867773	cg07280731	+	0.0881742	0.00739678	11.9206	1.20335e-30	2.19882e-17	PRSS21
19	50961752	cg11430371	+	0.102544	0.00860261	11.9201	1.20951e-30	2.20542e-17	EMC10
1	196866322	cg20784841	+	0.072468	0.00608164	11.9159	1.26485e-30	2.2641e-17	CFHR4
6	32552106	cg15982117	-	0.176837	0.0148517	11.9069	1.38957e-30	2.39258e-17	HLA-DRB1
10	82296072	cg09981929	-	0.150845	0.0126691	11.9065	1.39509e-30	2.39815e-17	LOC101929574
16	3210357	cg08289130	+	0.0635345	0.00533873	11.9007	1.48211e-30	2.48484e-17	CASP16P
6	30852963	cg13660719	+	0.0422513	0.0035509	11.8988	1.5122e-30	2.51432e-17	DDR1
6	41703970	cg23594693	-	0.0393097	0.00330378	11.8984	1.51776e-30	2.51974e-17	TFEB
6	27521041	cg17166262	-	0.0753532	0.00633422	11.8962	1.55281e-30	2.55371e-17	ZNF184
12	2944436	cg02852959	-	0.0997791	0.00839063	11.8917	1.62735e-30	2.62494e-17	NRIP2
21	35832164	cg00421848	-	0.0770647	0.0064837	11.8859	1.72908e-30	2.71999e-17	KCNE1
1	113285940	cg00698771	NA	0.146664	0.0123436	11.8818	1.80456e-30	2.78902e-17	NA
11	15057083	cg13424878	+	0.0691619	0.00582244	11.8785	1.86779e-30	2.84593e-17	CALCB
6	31734580	cg25641533	-	0.0449689	0.00378629	11.8768	1.90206e-30	2.87644e-17	SAPCD1-AS1
6	31607674	cg27014438	+	0.135217	0.0113869	11.8748	1.94245e-30	2.9121e-17	MIR6832
8	67454546	cg08620329	+	0.0807283	0.0068021	11.8682	2.08072e-30	3.03194e-17	C8orf46
6	28584138	cg22121557	-	0.0751377	0.00633408	11.8624	2.20818e-30	3.1395e-17	ZBED9
12	248500	cg25396728	-	0.106977	0.00901832	11.8621	2.21507e-30	3.14524e-17	LOC574538
21	47062264	cg07500325	-	0.0596971	0.00503362	11.8597	2.27265e-30	3.19291e-17	SLC19A1
15	31373178	cg13814747	-	0.0666645	0.00562167	11.8585	2.30097e-30	3.21618e-17	MIR211
18	74499573	cg24864576	-	0.0884477	0.00746092	11.8548	2.39124e-30	3.28956e-17	LOC100131655
9	128985576	cg02213822	-	0.0448984	0.00379093	11.8437	2.68523e-30	3.52091e-17	LOC101929116
6	28058724	cg09156207	+	0.0750569	0.00633889	11.8407	2.76887e-30	3.58478e-17	ZSCAN12P1
9	6716417	cg14508358	+	0.100974	0.00853122	11.8358	2.91246e-30	3.69258e-17	KDM4C
6	147523200	cg06501295	+	0.0626088	0.00529085	11.8334	2.98672e-30	3.74746e-17	STXBP5
6	27215509	cg10592454	+	0.0437658	0.00369906	11.8316	3.04347e-30	3.78902e-17	PRSS16
3	133191297	cg04231050	-	0.0823826	0.00696425	11.8294	3.11535e-30	3.8412e-17	BFSP2-AS1
4	155702610	cg22496683	+	0.0785335	0.00664456	11.8192	3.46219e-30	4.08625e-17	RBM46
6	30853258	cg20955507	+	0.034314	0.00290486	11.8126	3.7069e-30	4.25302e-17	DDR1
12	2944286	cg14176966	-	0.0545954	0.00462197	11.8121	3.72622e-30	4.26599e-17	NRIP2
19	50962282	cg17071417	+	0.0776573	0.00658343	11.7959	4.41102e-30	4.70899e-17	EMC10
10	44163270	cg08514530	-	0.0664032	0.00563153	11.7913	4.62325e-30	4.84033e-17	ZNF32
19	7928751	cg24014869	-	0.0606506	0.0051505	11.7757	5.43835e-30	5.32298e-17	PRR36
4	187422114	cg16786756	-	0.0924657	0.00785726	11.7682	5.8765e-30	5.5699e-17	F11-AS1
9	129379319	cg14071650	+	0.0537715	0.00457021	11.7656	6.03377e-30	5.65665e-17	LMX1B
19	1789618	cg17771569	-	0.0846702	0.00719845	11.7623	6.24765e-30	5.77312e-17	ATP8B3
3	100401284	cg00186462	+	0.0475153	0.00404035	11.7602	6.38382e-30	5.84641e-17	TFG
2	46566094	cg10107473	+	0.047185	0.0040215	11.7332	8.44057e-30	6.88389e-17	EPAS1
2	24397845	cg17277199	+	0.103231	0.00879965	11.7312	8.6118e-30	6.96521e-17	FAM228A
2	113993142	cg19083407	+	0.0927298	0.00790784	11.7263	9.06149e-30	7.17561e-17	PAX8-AS1
19	49249123	cg08610426	-	0.114417	0.00977404	11.7062	1.11499e-29	8.10047e-17	IZUMO1
6	32605704	cg22933800	+	-0.212765	0.0182897	-11.633	2.36823e-29	8.28541e-17	HLA-DQA1
17	7350244	cg17107156	+	0.0673865	0.00576005	11.6989	1.20207e-29	8.46439e-17	CHRNB1
2	11101549	cg13686059	+	0.0447516	0.0038289	11.6879	1.34722e-29	9.04732e-17	KCNF1
5	1724892	cg03494017	-	0.0471099	0.0040319	11.6843	1.39774e-29	9.24401e-17	MIR4277
2	113992762	cg21482265	+	0.0942762	0.0080705	11.6816	1.43744e-29	9.39651e-17	PAX8-AS1
19	19730175	cg15645685	-	0.0587828	0.00503914	11.6653	1.70047e-29	1.03654e-16	PBX4
15	74494900	cg26451735	-	0.117582	0.0100804	11.6644	1.7148e-29	1.04164e-16	STRA6
6	144417537	cg17181653	-	0.0759359	0.00651177	11.6613	1.77043e-29	1.06123e-16	SF3B5
1	68299409	cg13184736	-	0.0827526	0.00710594	11.6455	2.08246e-29	1.16672e-16	GNG12
18	61670207	cg06595072	+	0.0630691	0.00542062	11.635	2.31989e-29	1.24261e-16	SERPINB8
10	99791663	cg07356483	-	0.0460479	0.00395814	11.6337	2.35123e-29	1.25238e-16	CRTAC1
15	45409698	cg09966770	+	0.042523	0.00366074	11.6159	2.82187e-29	1.39306e-16	DUOXA2
11	8361190	cg01677628	-	0.116421	0.0100241	11.6141	2.87586e-29	1.40854e-16	LMO1
21	35831996	cg19521832	-	0.0978054	0.00842517	11.6087	3.03888e-29	1.45458e-16	KCNE1B
6	32847845	cg16454316	+	0.0614749	0.00529716	11.6053	3.14877e-29	1.48503e-16	LOC100294145
19	17932100	cg13504318	-	0.0533529	0.00459775	11.6041	3.18526e-29	1.49504e-16	INSL3
6	30852874	cg12847793	+	0.0473452	0.0040821	11.5983	3.38299e-29	1.54848e-16	DDR1
4	184961374	cg19764006	+	0.0643853	0.00555845	11.5833	3.94205e-29	1.69291e-16	STOX2
6	164255524	cg01055696	-	0.0702746	0.00607591	11.5661	4.70079e-29	1.87582e-16	LOC102724152
20	30073399	cg15537254	+	0.061125	0.00528723	11.5609	4.95899e-29	1.93519e-16	LINC00028
3	195942993	cg00760562	+	0.0400223	0.00346353	11.5554	5.24708e-29	1.99992e-16	SLC51A
22	50616420	cg07895657	+	0.103363	0.0089469	11.553	5.37558e-29	2.02832e-16	PANX2
6	134436460	cg14997321	-	0.0607797	0.00526473	11.5447	5.85106e-29	2.13098e-16	HMGA1P7
7	12726089	cg09259772	+	0.0578986	0.00501861	11.5368	6.34195e-29	2.23335e-16	ARL4A
12	50426531	cg16889557	-	0.0486206	0.00421624	11.5318	6.67616e-29	2.30116e-16	RACGAP1
4	187422119	cg21004358	-	0.0843066	0.00731654	11.5227	7.31944e-29	2.42778e-16	F11-AS1
8	94508299	cg03186975	-	0.0688913	0.00597901	11.5222	7.3602e-29	2.43565e-16	LINC00535
17	43198423	cg18026225	-	0.0940586	0.00816753	11.5162	7.8265e-29	2.52433e-16	MIR6784
15	27087554	cg17234513	+	0.0699621	0.00608167	11.5038	8.87933e-29	2.71676e-16	GABRA5
22	30901647	cg02923264	-	0.067601	0.00587717	11.5023	9.01308e-29	2.74051e-16	SEC14L4
5	70746330	cg26624732	-	0.0564968	0.0049119	11.502	9.04021e-29	2.7453e-16	LOC102724392
22	30901886	cg07217063	-	0.0339949	0.00295578	11.5011	9.12113e-29	2.75958e-16	SEC14L4
1	41303356	cg20276780	-	0.0665428	0.00579103	11.4907	1.01475e-28	2.93625e-16	CITED4
19	51506273	cg19149785	-	0.0677479	0.00589599	11.4905	1.01637e-28	2.93897e-16	KLK8
1	145714143	cg25221984	-	0.0674117	0.00586779	11.4884	1.03795e-28	2.97512e-16	CD160
20	43945601	cg09854007	-	0.0387109	0.00336963	11.4882	1.04086e-28	2.97996e-16	MATN4
18	59221985	cg13161901	+	0.0766307	0.00667159	11.4861	1.06274e-28	3.01626e-16	LINC01544
6	30854551	cg15656686	+	0.0518011	0.00451017	11.4854	1.0705e-28	3.02905e-16	DDR1
11	73668757	cg04044120	+	0.108835	0.00947867	11.4821	1.10722e-28	3.08908e-16	DNAJB13
7	64403162	cg17445765	+	0.0857169	0.00746886	11.4766	1.17101e-28	3.19138e-16	ZNF273
17	36997420	cg19817652	-	0.0845403	0.00736965	11.4714	1.23413e-28	3.29034e-16	C17orf98
21	44830477	cg22856279	-	0.0781699	0.00681475	11.4707	1.24316e-28	3.30432e-16	SIK1
17	33842301	cg18470427	-	0.0859344	0.00749642	11.4634	1.33878e-28	3.44985e-16	SLFN12L
13	20968690	cg14716095	-	0.0729763	0.00636897	11.4581	1.41274e-28	3.55943e-16	MIR4499
6	27482950	cg05557233	-	0.10395	0.00907254	11.4577	1.41875e-28	3.56823e-16	ZNF184
1	155264662	cg03314840	-	0.0655005	0.00571964	11.4519	1.50521e-28	3.69309e-16	PKLR
17	2627328	cg09712464	+	0.0410456	0.0035855	11.4477	1.57048e-28	3.78536e-16	LOC105371592
21	30452862	cg14716686	+	0.0715146	0.0062499	11.4425	1.65484e-28	3.90228e-16	MAP3K7CL
11	59325950	cg12974138	-	0.0771086	0.00673955	11.4412	1.67682e-28	3.93232e-16	MIR3162
15	35086890	cg17242351	-	0.117527	0.0102863	11.4255	1.96632e-28	4.31369e-16	ACTC1
19	45885800	cg04683509	-	0.0472717	0.00413819	11.4233	2.01127e-28	4.37071e-16	PPP1R13L
7	38351094	cg25335841	+	0.12757	0.0111676	11.4232	2.01257e-28	4.37236e-16	TRG-AS1
13	99737448	cg24146100	-	0.052999	0.00464011	11.4219	2.03874e-28	4.40531e-16	DOCK9
4	184018527	cg01278041	-	0.0694922	0.00608709	11.4163	2.15766e-28	4.55283e-16	WWC2-AS2
6	13860661	cg05683630	-	0.0970941	0.00850524	11.4158	2.16941e-28	4.56722e-16	MCUR1
6	28945322	cg10919664	+	0.131023	0.011478	11.4151	2.18384e-28	4.58484e-16	HCG16
19	17712768	cg04685865	+	0.0508312	0.00445927	11.399	2.57084e-28	5.04061e-16	COLGALT1
3	48633144	cg18656024	-	0.0337756	0.00296393	11.3956	2.66229e-28	5.14398e-16	COL7A1
6	28584035	cg01309870	-	0.0641599	0.00563246	11.3911	2.78535e-28	5.28074e-16	ZBED9
2	45178950	cg18045195	+	0.0446111	0.00391722	11.3885	2.86024e-28	5.36274e-16	SIX3
2	102867420	cg00652772	+	0.0629042	0.00552446	11.3865	2.91775e-28	5.42508e-16	IL1RL1
5	55117965	cg11182518	+	0.0556576	0.00489135	11.3788	3.15438e-28	5.67635e-16	IL31RA
6	32633102	cg16345566	-	0.230702	0.0202747	11.3788	3.15439e-28	5.67636e-16	HLA-DQB1
15	90030153	cg22526139	-	0.0810729	0.0071251	11.3785	3.16327e-28	5.68563e-16	RHCG
16	68014374	cg08530537	-	0.0643052	0.0056521	11.3772	3.20397e-28	5.72798e-16	DPEP3
20	61732480	cg05780180	+	0.0547044	0.00481165	11.3692	3.47561e-28	6.00508e-16	HAR1A
1	116021925	cg07790079	-	0.0500067	0.00440017	11.3647	3.63582e-28	6.16422e-16	NGF
6	27483069	cg17553149	-	0.131684	0.0115887	11.3631	3.69545e-28	6.22269e-16	ZNF184
10	102806871	cg04270401	+	0.0673762	0.00592949	11.3629	3.70261e-28	6.22968e-16	KAZALD1
6	32847785	cg13493635	+	0.0896268	0.00789269	11.3557	3.98319e-28	6.49944e-16	LOC100294145
11	85646010	cg03102841	+	0.0556148	0.00489885	11.3526	4.10724e-28	6.61614e-16	CCDC83
6	147124988	cg09639631	-	0.0427926	0.00377158	11.3461	4.38712e-28	6.87409e-16	KATNBL1P6
2	54936739	cg16642520	+	0.0651741	0.00574797	11.3386	4.72987e-28	7.18073e-16	EML6
3	42846907	cg01996116	-	0.0579159	0.00510837	11.3375	4.78551e-28	7.22961e-16	HIGD1A
6	163570371	cg09428340	-	0.105633	0.00931734	11.3373	4.79431e-28	7.23732e-16	PACRG-AS3
7	98335201	cg11086695	+	0.0712565	0.00628582	11.3361	4.85343e-28	7.28895e-16	NPTX2
6	29818243	cg10181330	+	0.09313	0.00821565	11.3357	4.87158e-28	7.30475e-16	HLA-G
8	67454667	cg10687107	+	0.0610931	0.00539444	11.3252	5.41506e-28	7.76688e-16	C8orf46
4	184642625	cg26678138	+	0.0988061	0.00872532	11.3241	5.47617e-28	7.81759e-16	TRAPPC11
1	207818818	cg06917617	+	0.0738441	0.00652523	11.3167	5.89647e-28	8.16011e-16	CR1L
17	56744413	cg15249796	-	0.0691512	0.00611384	11.3106	6.27109e-28	8.4568e-16	TEX14
6	134436620	cg12383699	-	0.0626885	0.00554297	11.3096	6.33693e-28	8.50817e-16	HMGA1P7
9	98514400	cg09628704	+	0.113169	0.0100075	11.3084	6.41357e-28	8.56767e-16	ERCC6L2
8	67454707	cg15444185	+	0.0635387	0.0056188	11.3082	6.42204e-28	8.57423e-16	C8orf46
11	45672100	cg09039751	-	0.0933976	0.00827212	11.2906	7.66249e-28	9.49842e-16	CHST1
10	88023135	cg26679004	-	0.100497	0.00890089	11.2906	7.66298e-28	9.49877e-16	MIR346
19	7928773	cg22501922	-	0.0684394	0.006066	11.2825	8.31829e-28	9.96136e-16	PRR36
20	37230326	cg01025836	+	0.0575084	0.00509741	11.2819	8.36557e-28	9.99413e-16	ARHGAP40
17	2626991	cg08772942	+	0.0203866	0.00180712	11.2813	8.41505e-28	1.00283e-15	LOC105371592
6	147124986	cg04325960	-	0.0419238	0.00371653	11.2803	8.49755e-28	1.00852e-15	KATNBL1P6
7	949154	cg19665696	-	0.227874	0.0202063	11.2774	8.75327e-28	1.02599e-15	ADAP1
16	68269694	cg04079760	-	0.0557295	0.0049425	11.2756	8.91476e-28	1.03692e-15	ESRP2
19	1509841	cg24892628	-	0.0531997	0.00471909	11.2733	9.12052e-28	1.05072e-15	ADAMTSL5
19	58220516	cg27049766	-	0.0546999	0.00485306	11.2712	9.31227e-28	1.06346e-15	ZNF154
18	47825225	cg05872236	-	0.0478464	0.00424653	11.2672	9.69883e-28	1.08881e-15	CXXC1
15	29210949	cg27083329	+	0.0397453	0.00352768	11.2667	9.74647e-28	1.09191e-15	APBA2
1	38513489	cg17791651	-	0.04142	0.00367655	11.266	9.81182e-28	1.09614e-15	POU3F1
20	36322069	cg00481227	+	0.0654591	0.00581054	11.2656	9.8542e-28	1.09888e-15	CTNNBL1
22	30901640	cg00093544	-	0.0622489	0.00553103	11.2545	1.10135e-27	1.172e-15	SEC14L4
13	23412250	cg14395298	-	0.141271	0.0125545	11.2526	1.12242e-27	1.18493e-15	BASP1P1
19	51829984	cg18363918	+	0.108237	0.00961914	11.2523	1.12565e-27	1.18691e-15	IGLON5
19	58220837	cg27324426	-	0.0618681	0.00549848	11.2519	1.13069e-27	1.18998e-15	ZNF154
13	91827286	cg15020568	-	0.069822	0.00620622	11.2503	1.14805e-27	1.20053e-15	LINC00379
8	57030408	cg04889069	-	0.0724633	0.00644126	11.2499	1.15332e-27	1.20371e-15	MOS
10	8338503	cg03874542	-	0.0323002	0.00287184	11.2472	1.18469e-27	1.22257e-15	LINC00708
6	160783785	cg02042585	+	0.0570966	0.00507691	11.2463	1.19496e-27	1.2287e-15	SLC22A3
2	113993052	cg07772999	+	0.0852785	0.00758399	11.2446	1.21642e-27	1.24142e-15	PAX8-AS1
11	132951838	cg24829292	-	0.0825326	0.0073427	11.2401	1.27203e-27	1.27397e-15	OPCML
19	45900241	cg27152890	-	0.131343	0.011687	11.2384	1.29356e-27	1.28641e-15	PPP1R13L
5	493262	cg19107578	+	0.0424134	0.00377547	11.2339	1.35269e-27	1.32013e-15	LOC100288152
1	207818893	cg00228891	+	0.0378923	0.00337355	11.2322	1.37713e-27	1.33388e-15	CR1L
6	160784044	cg19149031	+	0.0342907	0.00305407	11.2279	1.43727e-27	1.3673e-15	SLC22A3
6	17016484	cg15242449	+	0.0889166	0.00791956	11.2275	1.44311e-27	1.37052e-15	STMND1
22	19752522	cg17338254	+	0.0458537	0.00408426	11.2269	1.45095e-27	1.37482e-15	TBX1
17	36997563	cg04487205	-	0.0830819	0.00740103	11.2257	1.46843e-27	1.38438e-15	C17orf98
18	3412088	cg20322862	+	0.0599088	0.00534026	11.2183	1.58099e-27	1.44484e-15	TGIF1
11	420266	cg19528419	-	0.0595603	0.00530929	11.2181	1.58459e-27	1.44675e-15	SIGIRR
4	14864757	cg04748223	-	0.0639759	0.00570483	11.2144	1.64534e-27	1.47858e-15	LINC00504
1	167013332	cg25755191	-	0.0797086	0.0071108	11.2095	1.72704e-27	1.52064e-15	GPA33
7	16891079	cg01580340	-	0.154914	0.0138209	11.2087	1.74057e-27	1.52752e-15	AGR3
19	50553708	cg26257814	+	0.0441555	0.00394143	11.2029	1.84413e-27	1.57946e-15	LOC400710
1	240656342	cg01809217	+	0.0816458	0.00728925	11.2008	1.88288e-27	1.59857e-15	MIR1273E
6	28945338	cg01516851	NA	0.119057	0.0106329	11.197	1.95674e-27	1.63455e-15	NA
16	54228358	cg03687532	-	0.0539142	0.00481653	11.1936	2.02489e-27	1.66725e-15	LOC100996338
2	129494558	cg03225444	+	0.0588477	0.00525804	11.1919	2.05784e-27	1.68289e-15	LOC101927881
15	42173869	cg05741395	+	0.0310973	0.00277923	11.1892	2.11581e-27	1.71015e-15	LOC105370792
6	31733889	cg09630142	-	0.0396392	0.00354271	11.189	2.11969e-27	1.71196e-15	SAPCD1-AS1
1	231512676	cg18815120	+	-0.0883948	0.00795234	-11.1156	4.3996e-27	1.75138e-15	SPRTN
20	30225666	cg26070540	+	0.0493999	0.00441751	11.1828	2.25516e-27	1.77441e-15	COX4I2
19	13409931	cg00536080	+	0.0521147	0.00466123	11.1805	2.30742e-27	1.79807e-15	IER2
2	231714705	cg10817554	+	0.0610725	0.00546257	11.1802	2.31392e-27	1.801e-15	ITM2C
17	7643808	cg10053622	+	0.0617464	0.00552327	11.1793	2.33362e-27	1.80985e-15	RPL29P2
11	18067927	cg21051972	-	0.0497467	0.00445379	11.1695	2.57288e-27	1.91493e-15	TPH1
17	72322791	cg00627029	+	0.057169	0.00511896	11.1681	2.6102e-27	1.93094e-15	KIF19
11	128695541	cg10430742	-	0.0370074	0.00331537	11.1624	2.76284e-27	1.99543e-15	KCNJ1
17	37730450	cg05341260	-	0.0505897	0.00453242	11.1617	2.78021e-27	2.00267e-15	NEUROD2
2	54936027	cg04181892	+	0.0545636	0.00488895	11.1606	2.81223e-27	2.01598e-15	EML6
10	102789894	cg13591848	-	0.0554504	0.00496938	11.1584	2.87395e-27	2.04144e-15	PDZD7
16	31159704	cg14301190	-	0.0600848	0.00538607	11.1556	2.95584e-27	2.07486e-15	PRSS36
4	155703138	cg00137234	+	0.0888675	0.00796682	11.1547	2.98223e-27	2.08554e-15	RBM46
7	5111621	cg06994692	+	0.0734778	0.00658968	11.1504	3.11172e-27	2.13741e-15	RBAKDN
6	159360705	cg03739955	+	0.0922692	0.00827657	11.1482	3.18013e-27	2.16444e-15	C6orf99
22	19746268	cg19657174	+	0.060104	0.00539234	11.1462	3.24569e-27	2.19012e-15	TBX1
21	45246363	cg11170318	-	0.0444193	0.00398679	11.1416	3.39694e-27	2.24853e-15	AATBC
6	32847842	cg09318162	+	0.0574932	0.00516077	11.1404	3.43667e-27	2.26369e-15	LOC100294145
7	38351226	cg00739278	+	0.0910347	0.00817597	11.1344	3.64849e-27	2.34328e-15	TRG-AS1
7	38350938	cg06132400	+	0.116945	0.0105084	11.1288	3.85939e-27	2.4206e-15	TRG-AS1
17	4692287	cg03704673	+	0.0560934	0.00504046	11.1286	3.8647e-27	2.42253e-15	GLTPD2
1	203044726	cg14640592	-	0.0715325	0.00642798	11.1283	3.87764e-27	2.42721e-15	MYOG
11	73668626	cg20737388	+	0.133302	0.0119815	11.1257	3.97984e-27	2.46396e-15	DNAJB13
6	29818300	cg22473097	+	0.080511	0.00723702	11.1249	4.01132e-27	2.4752e-15	HLA-G
7	140341135	cg26458452	-	0.0379879	0.00341481	11.1245	4.02738e-27	2.48092e-15	DENND2A
1	36108206	cg12413579	-	0.0722707	0.00650048	11.1178	4.30541e-27	2.57845e-15	PSMB2
1	36591237	cg08639948	-	0.0404391	0.00363896	11.1128	4.52121e-27	2.65232e-15	COL8A2
7	156786077	cg27576576	-	0.057674	0.00519058	11.1113	4.59114e-27	2.67594e-15	MNX1
17	36997449	cg20084219	-	0.0825699	0.00743276	11.1089	4.70017e-27	2.71245e-15	C17orf98
19	12868938	cg25331073	+	0.0414546	0.00373241	11.1067	4.8061e-27	2.74758e-15	BEST2
19	7852207	cg12105671	+	0.0504963	0.00454918	11.1001	5.12999e-27	2.85302e-15	CLEC4GP1
2	97166341	cg22880770	-	0.068245	0.00614915	11.0983	5.22259e-27	2.88264e-15	NEURL3
1	145714124	cg11743829	-	0.0564374	0.00508558	11.0975	5.26133e-27	2.89497e-15	CD160
6	144417471	cg17566592	-	0.0783957	0.00706519	11.096	5.33946e-27	2.91971e-15	SF3B5
5	156277454	cg14016366	+	0.0714492	0.00644346	11.0886	5.74601e-27	3.04605e-15	PPP1R2P3
16	68269483	cg00944421	-	0.0478119	0.00431226	11.0874	5.8154e-27	3.06723e-15	ESRP2
16	54228582	cg05332854	-	0.0554389	0.00500074	11.0861	5.89052e-27	3.09004e-15	LOC100996338
5	126409310	cg15405432	-	0.10226	0.0092248	11.0854	5.93619e-27	3.10385e-15	C5orf63
14	96152661	cg05402891	+	0.0777289	0.00701205	11.0851	5.95383e-27	3.10917e-15	TCL1B
7	5111529	cg08482215	+	0.0615083	0.00555227	11.0781	6.38122e-27	3.23609e-15	RBAKDN
22	32599596	cg02347904	-	0.0602731	0.00544124	11.0771	6.44221e-27	3.2539e-15	RFPL2
2	72079413	cg24516106	-	0.0966333	0.00872397	11.0768	6.46341e-27	3.26008e-15	CYP26B1
19	51330469	cg14307477	+	0.0671363	0.00606268	11.0737	6.66221e-27	3.31757e-15	LOC105372441
6	27185676	cg09817162	+	0.0739505	0.00667903	11.072	6.77278e-27	3.34924e-15	PRSS16
16	3210066	cg02532518	+	0.100323	0.00906621	11.0656	7.22041e-27	3.47523e-15	CASP16P
1	206786170	cg21155316	-	0.0612179	0.00553634	11.0575	7.82308e-27	3.63974e-15	EIF2D
20	30073521	cg13159946	+	0.0608019	0.0054998	11.0553	7.99303e-27	3.68515e-15	LINC00028
19	17932244	cg23268197	-	0.0548204	0.00496104	11.0502	8.40684e-27	3.79402e-15	INSL3
2	113993304	cg07594247	+	0.0928254	0.00840189	11.0482	8.57626e-27	3.83794e-15	PAX8-AS1
5	178753432	cg00096810	-	0.0642937	0.00582021	11.0466	8.70664e-27	3.87148e-15	ADAMTS2
19	43969650	cg25340403	-	0.045672	0.0041363	11.0417	9.13796e-27	3.98096e-15	LYPD3
6	31734192	cg13187827	-	0.0672458	0.00609154	11.0392	9.36716e-27	4.03824e-15	SAPCD1-AS1
6	32847585	cg02269978	+	0.0710084	0.00643372	11.0369	9.58397e-27	4.09188e-15	LOC100294145
17	36828900	cg00964751	-	0.0381373	0.00345917	11.025	1.07815e-26	4.37931e-15	C17orf96
22	30901249	cg13007784	-	0.0533609	0.00484007	11.0248	1.07964e-26	4.3828e-15	SEC14L4
6	28584076	cg09897374	-	0.0634311	0.0057548	11.0223	1.10705e-26	4.44661e-15	ZBED9
18	47825363	cg06566034	-	0.0508757	0.00461615	11.0212	1.11848e-26	4.47303e-15	CXXC1
1	206786178	cg16639185	-	0.0646664	0.00587151	11.0136	1.20616e-26	4.67192e-15	EIF2D
1	231747906	cg08458637	-	0.0353064	0.00320572	11.0136	1.2065e-26	4.67266e-15	LINC00582
6	27550747	cg02285791	-	0.0990995	0.00900069	11.0102	1.24691e-26	4.76225e-15	ZNF184
13	30077315	cg20165694	-	0.0902713	0.00820301	11.0047	1.31718e-26	4.91512e-15	MTUS2-AS1
15	40727743	cg27365324	+	0.0566442	0.00515061	10.9976	1.41231e-26	5.11665e-15	BAHD1
20	30225685	cg21543589	+	0.05577	0.00507403	10.9913	1.50263e-26	5.30272e-15	COX4I2
12	248889	cg10356759	-	0.0961221	0.00874609	10.9903	1.51716e-26	5.33219e-15	LOC574538
12	2944163	cg06997549	-	0.0540688	0.00492003	10.9895	1.52849e-26	5.3551e-15	NRIP2
19	51487360	cg19953406	-	0.0635041	0.00577943	10.988	1.55249e-26	5.40339e-15	KLK7
6	27185896	cg10279314	+	0.10181	0.00926695	10.9864	1.57649e-26	5.45134e-15	PRSS16
16	87098542	cg02150077	+	0.0823944	0.00750086	10.9847	1.60355e-26	5.50505e-15	LOC440390
13	47012437	cg23792093	-	0.0264694	0.00241256	10.9715	1.82522e-26	5.93133e-15	LINC01198
15	45314915	cg22023531	+	0.0972504	0.00886855	10.9658	1.93103e-26	6.12698e-15	SORD
13	44947611	cg16021126	+	0.0371779	0.00339087	10.9641	1.96236e-26	6.18403e-15	SERP2
5	1828311	cg19050152	+	0.0675367	0.00616148	10.9611	2.02107e-26	6.2899e-15	NDUFS6
6	31913770	cg07421596	+	0.0536594	0.00489635	10.9591	2.06208e-26	6.36307e-15	CFB
19	13121571	cg04367503	+	0.0756286	0.006903	10.9559	2.12731e-26	6.4782e-15	NFIX
9	6716480	cg04332163	+	0.0607371	0.00554413	10.9552	2.14205e-26	6.50401e-15	KDM4C
20	30071913	cg02725313	+	0.0445856	0.00407038	10.9537	2.17432e-26	6.56025e-15	LINC00028
8	141359539	cg26135849	-	0.0922128	0.00842128	10.95	2.25485e-26	6.69904e-15	TRAPPC9
6	27185764	cg05180451	+	0.0873183	0.00797748	10.9456	2.35355e-26	6.86631e-15	PRSS16
2	75136185	cg13728138	+	0.0722363	0.00660045	10.9441	2.38736e-26	6.92292e-15	LINC01291
16	54227790	cg27057022	-	0.0447573	0.00409124	10.9398	2.49197e-26	7.09594e-15	LOC100996338
19	58220818	cg01268824	-	0.0934638	0.00854525	10.9375	2.54774e-26	7.18692e-15	ZNF154
3	120025420	cg06689045	-	0.0531877	0.00486297	10.9373	2.55378e-26	7.19672e-15	LRRC58
6	32610971	cg11784298	+	-0.303522	0.0279355	-10.8651	5.17261e-26	7.30828e-15	HLA-DQA1
2	220391374	cg02144258	+	0.0319786	0.00292456	10.9345	2.62431e-26	7.31044e-15	ASIC4
1	1366206	cg12407057	-	0.0505501	0.00462441	10.9311	2.71224e-26	7.45042e-15	LOC102724312
22	19751148	cg23573129	+	0.0529307	0.0048475	10.9192	3.0492e-26	7.96975e-15	TBX1
2	220375605	cg20509869	+	0.0995607	0.00912504	10.9107	3.31274e-26	8.35904e-15	ASIC4
1	26233565	cg01811796	-	0.0588074	0.00539159	10.9072	3.42681e-26	8.52342e-15	STMN1
12	2943902	cg00830029	-	0.0539399	0.00494694	10.9037	3.54798e-26	8.69549e-15	NRIP2
20	43935361	cg21835643	+	0.069442	0.00636898	10.9032	3.5669e-26	8.72213e-15	RBPJL
6	163570521	cg11194708	-	0.0571648	0.00524489	10.8991	3.70963e-26	8.92119e-15	PACRG-AS3
8	48676092	cg08750432	-	0.0684902	0.00628692	10.8941	3.89781e-26	9.17872e-15	CEBPD
10	102806933	cg24067118	+	0.0498034	0.00457193	10.8933	3.92797e-26	9.2195e-15	KAZALD1
15	35086967	cg03844894	-	0.060844	0.00558641	10.8914	3.9998e-26	9.31607e-15	ACTC1
7	4347751	cg25453625	+	0.0801009	0.00735477	10.891	4.01606e-26	9.33782e-15	SDK1
7	38350921	cg15181598	+	0.110406	0.0101434	10.8845	4.27962e-26	9.68543e-15	TRG-AS1
1	7763567	cg04914013	+	0.0407383	0.00374486	10.8785	4.54052e-26	1.00206e-14	VAMP3
6	36930062	cg24661236	+	0.107072	0.0098449	10.8759	4.65567e-26	1.01659e-14	PI16
8	24800883	cg25352397	-	0.0603975	0.00555583	10.871	4.88223e-26	1.04474e-14	MIR6841
14	93698053	cg16602316	-	0.123248	0.0113387	10.8697	4.94393e-26	1.05231e-14	GON7
6	1615992	cg18346398	+	0.0548049	0.00504225	10.8691	4.97334e-26	1.05591e-14	FOXC1
19	54485327	cg18055623	+	0.0563115	0.00518118	10.8685	5.00528e-26	1.0598e-14	MIR935
18	59222050	cg02758247	+	0.0630635	0.00580699	10.8599	5.4394e-26	1.11169e-14	LINC01544
12	2944480	cg05194726	-	0.0820319	0.00755407	10.8593	5.47381e-26	1.11573e-14	NRIP2
6	28058918	cg02631126	+	0.0823842	0.00758696	10.8587	5.50714e-26	1.11963e-14	ZSCAN12P1
17	72948506	cg18909235	+	0.0556889	0.00513521	10.8445	6.3201e-26	1.21181e-14	OTOP3
3	72496799	cg06759518	-	0.0448488	0.00413643	10.8424	6.45243e-26	1.22632e-14	RYBP
15	101389733	cg07035436	+	0.0770065	0.00710473	10.8388	6.68609e-26	1.25164e-14	ALDH1A3
15	101390259	cg10405604	+	0.0693227	0.00639659	10.8374	6.77206e-26	1.26086e-14	ALDH1A3
19	40996006	cg06553871	+	0.0569934	0.00525967	10.8359	6.87312e-26	1.27163e-14	SPTBN4
6	32547019	cg07984380	-	-0.0500275	0.00464671	-10.7662	1.35258e-25	1.27355e-14	HLA-DRB1
16	50913938	cg10458473	+	0.0571361	0.00527423	10.8331	7.06646e-26	1.29206e-14	MIR3181
1	151445541	cg17277896	-	0.051454	0.00475044	10.8314	7.18135e-26	1.30408e-14	POGZ
10	129533731	cg14716990	+	0.108692	0.0100364	10.8298	7.29762e-26	1.31617e-14	FOXI2
11	15963027	cg03662997	-	0.0505437	0.00466805	10.8276	7.45299e-26	1.33219e-14	MIR6073
6	28558070	cg12934884	NA	0.0737767	0.00681501	10.8256	7.59777e-26	1.34699e-14	NA
12	108634275	cg26132493	-	0.0706896	0.00653096	10.8238	7.73532e-26	1.36095e-14	CMKLR1
4	184018031	cg24123198	-	0.0602523	0.00556732	10.8225	7.83233e-26	1.37072e-14	WWC2-AS2
22	19752869	cg04679902	+	0.0744549	0.0068816	10.8194	8.06978e-26	1.39443e-14	TBX1
6	31913759	cg22670819	+	0.0648677	0.00599599	10.8185	8.14173e-26	1.40156e-14	CFB
1	145415412	cg19624849	+	0.0354455	0.00327764	10.8143	8.47791e-26	1.4345e-14	HFE2
19	42416708	cg27060391	+	0.0487918	0.00451227	10.8131	8.57757e-26	1.44416e-14	LOC100505585
8	22021609	cg14404763	+	0.0564303	0.00522287	10.8045	9.33086e-26	1.51567e-14	BMP1
7	54765501	cg15810747	-	0.0670103	0.00620232	10.8041	9.36783e-26	1.51912e-14	SEC61G
17	7643798	cg21327235	+	0.0523986	0.0048505	10.8027	9.49117e-26	1.53057e-14	RPL29P2
19	51505507	cg13388253	-	0.0683964	0.00633749	10.7924	1.04967e-25	1.62164e-14	KLK8
3	138154620	cg01905210	+	0.0381935	0.0035391	10.7919	1.0547e-25	1.6261e-14	ESYT3
1	1100035	cg04972348	+	0.0585604	0.00542717	10.7902	1.0717e-25	1.64109e-14	MIR200B
5	42924215	cg01550017	-	0.0492607	0.00456878	10.782	1.16025e-25	1.71759e-14	FLJ32255
17	30592406	cg11604426	+	0.0393802	0.00365272	10.781	1.17139e-25	1.72703e-14	RHBDL3
17	52978583	cg27210390	+	0.0425512	0.00394707	10.7805	1.17811e-25	1.73271e-14	TOM1L1
15	42566343	cg12020433	+	-0.0442809	0.00413577	-10.7068	2.40139e-25	1.77358e-14	GANC
7	154684327	cg09506081	+	0.0969399	0.0089965	10.7753	1.23857e-25	1.78319e-14	PAXIP1-AS2
6	17016226	cg23525438	+	0.0991886	0.00920871	10.7712	1.28896e-25	1.82446e-14	STMND1
10	95361933	cg08950537	-	0.0671041	0.00623007	10.771	1.29117e-25	1.82625e-14	RBP4
6	32552042	cg09139047	-	0.162887	0.015133	10.7637	1.3857e-25	1.9018e-14	HLA-DRB1
6	27706340	cg04612667	+	0.0896366	0.00832879	10.7623	1.40503e-25	1.91697e-14	LOC100131289
12	108634212	cg06837568	-	0.0969972	0.0090153	10.7592	1.44779e-25	1.95022e-14	CMKLR1
16	2866901	cg05635274	+	0.0539399	0.00501391	10.758	1.46373e-25	1.96251e-14	PRSS21
1	211872653	cg23652484	-	0.0371909	0.0034577	10.756	1.4935e-25	1.98531e-14	NEK2
19	54485321	cg07785717	+	0.0503077	0.0046778	10.7546	1.51404e-25	2.00092e-14	MIR935
2	197504013	cg16164923	+	0.0423428	0.0039374	10.754	1.52198e-25	2.00693e-14	CCDC150
2	39471028	cg12302982	-	0.15232	0.0141646	10.7536	1.52825e-25	2.01167e-14	CDKL4
19	54515169	cg05308495	+	0.0877285	0.0081597	10.7514	1.56039e-25	2.03583e-14	CACNG6
3	52351355	cg10313047	+	0.0770322	0.00716659	10.7488	1.60093e-25	2.06599e-14	DNAH1
5	170877540	cg24698211	+	0.0418275	0.00389248	10.7457	1.64882e-25	2.10121e-14	FGF18
1	211652688	cg09810089	-	0.115574	0.0107581	10.743	1.69336e-25	2.13357e-14	RD3
6	32847530	cg00063006	+	0.067401	0.00627446	10.7421	1.70758e-25	2.14383e-14	LOC100294145
6	31913809	cg06060835	+	0.0681741	0.00634802	10.7394	1.75238e-25	2.1759e-14	CFB
13	20968936	cg09957942	-	0.0671558	0.00625518	10.736	1.81098e-25	2.21733e-14	MIR4499
1	112438321	cg20432350	+	0.058967	0.00549368	10.7336	1.85396e-25	2.24735e-14	KCND3-AS1
6	31734147	cg05239811	-	0.0490691	0.00457265	10.731	1.90089e-25	2.27979e-14	SAPCD1-AS1
5	126409454	cg26972554	-	0.0368885	0.00343837	10.7285	1.9483e-25	2.31221e-14	C5orf63
19	45826341	cg20444256	-	0.0422299	0.00393662	10.7275	1.96739e-25	2.32517e-14	CKM
5	126409198	cg22905511	-	0.120827	0.011266	10.7249	2.01691e-25	2.35854e-14	C5orf63
21	30565636	cg00847857	+	0.0457537	0.00426731	10.7219	2.07579e-25	2.39777e-14	LINC00189
6	150378881	cg01365486	-	0.0384389	0.0035851	10.7219	2.07685e-25	2.39847e-14	ULBP3
3	193988639	cg16932827	-	0.0379365	0.00353826	10.7218	2.07783e-25	2.39912e-14	LOC100505920
1	3282870	cg16686396	+	0.0496342	0.00463209	10.7153	2.21284e-25	2.48727e-14	ARHGEF16
7	64403082	cg26606589	NA	0.0667249	0.00622759	10.7144	2.23172e-25	2.49941e-14	NA
17	72321767	cg17207000	+	0.0352884	0.00329404	10.7128	2.26664e-25	2.52175e-14	KIF19
2	113992930	cg21550016	+	0.113197	0.0105666	10.7127	2.26848e-25	2.52292e-14	PAX8-AS1
6	24357732	cg10090650	-	0.05189	0.00484485	10.7104	2.32068e-25	2.55602e-14	DCDC2
11	44328154	cg12899423	-	0.0390228	0.00364411	10.7085	2.36321e-25	2.58276e-14	ALX4
17	62341091	cg04267111	-	0.016655	0.00155539	10.7079	2.37504e-25	2.59017e-14	TEX2
4	184961323	cg08474478	+	0.0800224	0.00747399	10.7068	2.40195e-25	2.60694e-14	STOX2
6	29818079	cg03118604	NA	0.0699689	0.00653613	10.7049	2.44489e-25	2.63355e-14	NA
8	95487732	cg11225571	-	0.0781936	0.00730592	10.7028	2.49658e-25	2.66531e-14	RAD54B
5	180622072	cg00603340	-	0.0429907	0.00401711	10.7019	2.51764e-25	2.67817e-14	LOC102577426
7	5111875	cg01870826	+	0.063179	0.00590393	10.7012	2.53505e-25	2.68876e-14	RBAKDN
6	70990268	cg16681199	-	0.0406557	0.0037993	10.7008	2.54346e-25	2.69387e-14	COL9A1
1	156615962	cg23640929	+	0.0470803	0.00439989	10.7003	2.55608e-25	2.70152e-14	BCAN
2	11101403	cg27403609	+	0.0304973	0.00285047	10.6991	2.58741e-25	2.72044e-14	KCNF1
6	29818086	cg22425474	+	0.0947221	0.00885338	10.699	2.5897e-25	2.72182e-14	HLA-G
17	79466160	cg26314966	-	0.0429312	0.00401335	10.6971	2.63698e-25	2.75018e-14	ACTG1
12	249109	cg18435000	-	0.0703172	0.00657679	10.6917	2.77709e-25	2.83297e-14	LOC574538
2	73384389	cg01422370	-	0.0577051	0.00539739	10.6913	2.78854e-25	2.83965e-14	RAB11FIP5
16	4165257	cg02840199	-	0.0468027	0.00437923	10.6874	2.89442e-25	2.90093e-14	ADCY9
10	102789979	cg14463912	-	0.0444721	0.004162	10.6853	2.95508e-25	2.9356e-14	PDZD7
15	32934004	cg12134633	+	0.0831514	0.00778439	10.6818	3.05525e-25	2.99219e-14	SCG5
10	45359611	cg06188367	+	0.107952	0.0101071	10.6808	3.08561e-25	3.00918e-14	TMEM72
6	28584155	cg03858673	-	0.0614129	0.00575017	10.6802	3.10343e-25	3.01912e-14	ZBED9
12	53886067	cg25401874	-	0.0359117	0.00336349	10.6769	3.20256e-25	3.07398e-14	MAP3K12
8	2585666	cg24475182	-	0.0892106	0.00835722	10.6747	3.27273e-25	3.11238e-14	LOC101927815
12	50497778	cg06168149	+	0.0400129	0.00374923	10.6723	3.34882e-25	3.15361e-14	GPD1
2	113993313	cg17445212	+	0.0755079	0.00707607	10.6709	3.39396e-25	3.17788e-14	PAX8-AS1
2	113992921	cg11763394	+	0.111029	0.0104062	10.6696	3.43696e-25	3.20088e-14	PAX8-AS1
12	53886170	cg16331883	-	0.0587679	0.00550896	10.6677	3.50024e-25	3.23449e-14	MAP3K12
6	27706275	cg09508730	+	0.100692	0.00944229	10.664	3.62782e-25	3.30148e-14	LOC100131289
17	7350001	cg21132352	+	0.0587309	0.00550808	10.6627	3.673e-25	3.32496e-14	CHRNB1
1	23750101	cg00463859	-	0.0354235	0.00332257	10.6615	3.71597e-25	3.34717e-14	TCEA3
5	126409227	cg02304092	-	0.124426	0.0116727	10.6595	3.78493e-25	3.3826e-14	C5orf63
12	49937997	cg09239106	+	0.0470114	0.00441035	10.6593	3.79334e-25	3.3869e-14	KCNH3
12	2017093	cg11957400	-	0.0841168	0.00789519	10.6542	3.98515e-25	3.48391e-14	CACNA2D4
20	2675418	cg05857996	+	0.0834547	0.00783486	10.6517	4.08105e-25	3.53165e-14	EBF4
15	70852115	cg24665265	-	0.0373042	0.00350232	10.6513	4.09739e-25	3.53974e-14	LOC101929151
1	26233615	cg19362196	-	0.0485036	0.00455402	10.6507	4.1204e-25	3.55111e-14	STMN1
10	88729861	cg14209784	+	0.0418038	0.00392792	10.6427	4.44919e-25	3.71063e-14	AGAP11
15	30336915	cg13176198	+	0.0716446	0.00673199	10.6424	4.46249e-25	3.71697e-14	GOLGA8J
6	10660390	cg07472579	-	0.0685186	0.00643877	10.6416	4.49856e-25	3.73414e-14	C6orf52
1	203044930	cg17862152	-	0.0711675	0.00668939	10.6389	4.61717e-25	3.79017e-14	MYOG
1	227746453	cg12133451	NA	0.0969462	0.00911319	10.638	4.65501e-25	3.80792e-14	NA
15	78557584	cg25025992	+	0.0322334	0.00303098	10.6346	4.80841e-25	3.87923e-14	DNAJA4
2	74729100	cg11985480	+	0.0615708	0.00579005	10.6339	4.84166e-25	3.89456e-14	LBX2-AS1
15	45314933	cg27073142	+	0.0904929	0.00851001	10.6337	4.85089e-25	3.89881e-14	SORD
11	85393693	cg20544552	-	0.103078	0.00969966	10.627	5.17398e-25	4.04535e-14	CCDC89
6	30851529	cg02680487	+	0.0318951	0.00300172	10.6256	5.24273e-25	4.07601e-14	DDR1
1	9884732	cg00123104	-	0.0402826	0.00379129	10.625	5.27139e-25	4.08875e-14	CLSTN1
7	156736047	cg12451836	+	0.046227	0.00435233	10.6212	5.46914e-25	4.17581e-14	NOM1
2	46883368	cg22587600	+	0.0619302	0.00583161	10.6197	5.54629e-25	4.20941e-14	CRIPT
17	33842255	cg21390082	NA	0.0685525	0.0064564	10.6178	5.65255e-25	4.25536e-14	NA
4	184018637	cg21633052	-	0.0693542	0.00653359	10.615	5.80261e-25	4.31962e-14	WWC2-AS2
13	25212248	cg13793718	+	0.060291	0.00568038	10.6139	5.86546e-25	4.34632e-14	ATP12A
1	240656217	cg25623271	+	0.070595	0.00665308	10.6109	6.03813e-25	4.41905e-14	MIR1273E
6	32607509	cg16431720	+	-0.228265	0.0216589	-10.5391	1.19846e-24	4.47531e-14	HLA-DQA1
1	231739450	cg04910228	-	-0.0887457	0.00842062	-10.5391	1.19858e-24	4.47559e-14	LINC00582
15	101389394	cg16548362	+	0.0904469	0.00852848	10.6053	6.37014e-25	4.55644e-14	ALDH1A3
8	144798877	cg23562538	+	0.0462577	0.00436199	10.6047	6.40409e-25	4.57031e-14	MAPK15
11	8361327	cg27431761	-	0.0832078	0.00784635	10.6046	6.40905e-25	4.57234e-14	LMO1
17	4692377	cg11177833	+	0.0473595	0.00446716	10.6017	6.59242e-25	4.6467e-14	GLTPD2
4	95680102	cg27391693	+	0.0579598	0.00547118	10.5936	7.12018e-25	4.85592e-14	BMPR1B
4	155702533	cg23483495	+	0.0532524	0.00502946	10.5881	7.50761e-25	5.00528e-14	RBM46
11	122774810	cg02977254	+	0.0258776	0.00244456	10.5858	7.67376e-25	5.06831e-14	C11orf63
6	33561186	cg06289138	-	0.0724046	0.00683987	10.5857	7.68467e-25	5.07243e-14	LINC00336
6	27228188	cg27316036	+	0.038032	0.00359334	10.584	7.80658e-25	5.11828e-14	PRSS16
11	76849101	cg10321236	+	0.0495102	0.00467812	10.5833	7.85736e-25	5.13729e-14	MYO7A
12	49726761	cg11949060	-	0.0608858	0.0057563	10.5772	8.32955e-25	5.31157e-14	C1QL4
2	112898400	cg09982942	+	0.118781	0.0112304	10.5767	8.37007e-25	5.32633e-14	FBLN7
5	493613	cg25346936	+	0.0402434	0.00380527	10.5757	8.4543e-25	5.3569e-14	LOC100288152
6	27215376	cg09332353	+	0.0308499	0.00291883	10.5693	8.98881e-25	5.54794e-14	PRSS16
5	72415687	cg14617041	+	0.048576	0.00459655	10.5679	9.10313e-25	5.58816e-14	TMEM171
14	96180842	cg04313756	-	0.0618586	0.00585634	10.5627	9.57327e-25	5.75132e-14	TCL1A
10	43698834	cg16060369	-	0.0470252	0.00445281	10.5608	9.74672e-25	5.81064e-14	RASGEF1A
13	99737585	cg01205935	-	0.0395796	0.00374993	10.5548	1.03235e-24	6.0047e-14	DOCK9
6	27483011	cg14566393	-	0.0712358	0.00675043	10.5528	1.052e-24	6.06974e-14	ZNF184
1	116022006	cg25599129	-	0.0523439	0.00496066	10.5518	1.06192e-24	6.1024e-14	NGF
17	38520139	cg11758793	-	0.0644171	0.006105	10.5515	1.06461e-24	6.11122e-14	GJD3
11	111808394	cg14006677	+	0.0470081	0.00445555	10.5505	1.07554e-24	6.14698e-14	DIXDC1
20	44782126	cg11206526	+	0.041392	0.0039245	10.5471	1.1108e-24	6.26131e-14	CD40
2	72079424	cg09467436	-	0.0594954	0.00564111	10.5468	1.11423e-24	6.27234e-14	CYP26B1
7	2705189	cg04021544	+	0.116127	0.0110139	10.5436	1.14772e-24	6.37939e-14	AMZ1
22	42548783	cg15557168	-	0.0712851	0.00676358	10.5395	1.19346e-24	6.52341e-14	CYP2D7
19	7852120	cg26004707	+	0.0528051	0.00501318	10.5333	1.26698e-24	6.74999e-14	CLEC4GP1
11	18067816	cg11284797	-	0.0462836	0.00439428	10.5327	1.27383e-24	6.77081e-14	TPH1
7	154684493	cg04086391	+	0.0455022	0.00432091	10.5307	1.29821e-24	6.84454e-14	PAXIP1-AS2
11	85645743	cg01202519	+	0.0816965	0.00775911	10.5291	1.3182e-24	6.90453e-14	CCDC83
7	98335180	cg06900216	+	0.0744429	0.00707035	10.5289	1.32092e-24	6.91266e-14	NPTX2
7	38351154	cg07076816	+	0.0979019	0.00930005	10.527	1.34443e-24	6.98265e-14	TRG-AS1
2	150177277	cg24980657	NA	0.0881294	0.00837365	10.5246	1.37584e-24	7.07536e-14	NA
7	44105166	cg03470754	-	0.0685211	0.00651514	10.5172	1.47639e-24	7.36617e-14	PGAM2
5	157117513	cg14444751	+	0.0582161	0.00553769	10.5127	1.54073e-24	7.54777e-14	C5orf52
8	60032926	cg02892925	-	0.0544098	0.00517801	10.5079	1.6134e-24	7.74901e-14	TOX
17	38517913	cg05568941	-	0.0419363	0.0039919	10.5054	1.65218e-24	7.8548e-14	GJD3
19	39523309	cg08404221	-	0.0874584	0.00832776	10.502	1.70527e-24	7.9979e-14	FBXO27
1	247275808	cg11316386	-	0.0363198	0.00345953	10.4985	1.76415e-24	8.15439e-14	C1orf229
7	16890769	cg14662585	-	0.0499231	0.00475643	10.4959	1.80741e-24	8.26794e-14	AGR3
1	2345398	cg23626733	-	0.0394451	0.00375843	10.4951	1.82148e-24	8.3046e-14	PEX10
20	62178943	cg00206407	-	0.0386425	0.00368287	10.4925	1.86692e-24	8.42223e-14	SRMS
6	28584464	cg10582827	-	0.0812116	0.00774094	10.4912	1.89059e-24	8.483e-14	ZBED9
16	10675030	cg00451635	-	0.0312072	0.00297554	10.4879	1.95008e-24	8.63434e-14	EMP2
7	948567	cg25612754	-	0.0995843	0.00949698	10.4859	1.98785e-24	8.72937e-14	ADAP1
2	1817263	cg05180887	-	0.0995984	0.00949915	10.485	2.00506e-24	8.77243e-14	PXDN
6	106035490	cg05367967	-	0.0220243	0.00210104	10.4826	2.05183e-24	8.88862e-14	PREP
9	32955790	cg02604095	-	0.0694574	0.00663115	10.4744	2.21657e-24	9.28907e-14	APTX
2	131090049	cg26638005	-	0.0659289	0.00629746	10.4691	2.33061e-24	9.55879e-14	CCDC115
1	211643515	cg05352688	-	0.0296424	0.0028315	10.4688	2.33732e-24	9.57447e-14	RD3
5	42924367	cg11206167	-	0.0646908	0.00618022	10.4674	2.36911e-24	9.64855e-14	FLJ32255
8	120221797	cg25327343	+	0.0447158	0.004272	10.4672	2.37414e-24	9.66023e-14	MAL2
22	32599648	cg13405775	-	0.107747	0.0102985	10.4624	2.48385e-24	9.9124e-14	RFPL2
6	34482411	cg14254433	+	0.0442686	0.00423415	10.4551	2.66083e-24	1.03093e-13	PACSIN1
6	33129988	cg10978034	+	0.036204	0.00346324	10.4538	2.69429e-24	1.0383e-13	HCG24
7	1329387	cg17736526	+	0.0700981	0.00671019	10.4465	2.88685e-24	1.08e-13	UNCX
3	12595852	cg07775309	+	0.0655605	0.00627644	10.4455	2.91506e-24	1.086e-13	MKRN2
22	19751654	cg19092981	+	0.112072	0.0107341	10.4408	3.04806e-24	1.11398e-13	TBX1
17	43198610	cg13641043	-	0.088671	0.00849303	10.4404	3.05758e-24	1.11596e-13	MIR6784
1	167091094	cg26904049	+	0.0316354	0.00303045	10.4392	3.09471e-24	1.12367e-13	DUSP27
14	100631798	cg16800939	-	0.0435002	0.00416847	10.4355	3.20303e-24	1.14593e-13	DEGS2
16	633722	cg09180702	+	0.0530768	0.00508821	10.4313	3.33296e-24	1.17221e-13	RAB40C
6	106773949	cg14951955	-	0.0556769	0.00533771	10.4309	3.34757e-24	1.17513e-13	ATG5
6	30228245	cg26993102	+	0.034909	0.00334895	10.4239	3.57584e-24	1.22016e-13	HLA-L
8	2585976	cg23099839	NA	0.14169	0.0135951	10.4221	3.635e-24	1.23163e-13	NA
15	29968124	cg09214243	+	0.10917	0.0104765	10.4205	3.69279e-24	1.24275e-13	LOC100130111
11	85393895	cg13906860	-	0.0751996	0.00721695	10.4199	3.7139e-24	1.2468e-13	CCDC89
3	142666108	cg12987312	-	0.0806497	0.00774347	10.4152	3.88163e-24	1.27858e-13	PAQR9
11	111169427	cg10045354	+	0.0345264	0.00331629	10.4111	4.03345e-24	1.30685e-13	COLCA2
2	132430151	cg09894655	+	0.072091	0.0069247	10.4107	4.04943e-24	1.3098e-13	LINC01087
9	139872395	cg13796381	+	0.0523625	0.00503156	10.4068	4.20109e-24	1.33753e-13	PTGDS
6	28584057	cg09470274	-	0.0478541	0.00459927	10.4047	4.28555e-24	1.35279e-13	ZBED9
1	23884847	cg25287482	-	0.0429699	0.00413346	10.3956	4.66935e-24	1.42054e-13	ID3
2	97304333	cg14950039	-	0.047921	0.00461065	10.3935	4.76092e-24	1.43635e-13	KANSL3
1	227635558	cg23173402	+	0.0594807	0.00572523	10.3892	4.95859e-24	1.47002e-13	ZNF678
2	178770927	cg04628174	-	0.0738847	0.00711306	10.3872	5.05529e-24	1.48628e-13	PDE11A
15	45314789	cg06424894	+	0.079243	0.00763228	10.3826	5.27786e-24	1.52321e-13	SORD
6	74104868	cg08124399	+	0.0666109	0.00641922	10.3768	5.57479e-24	1.57145e-13	DDX43
6	28584078	cg00919411	-	0.0541331	0.00521695	10.3764	5.59626e-24	1.57489e-13	ZBED9
11	132951950	cg26283170	-	0.0905113	0.00872615	10.3724	5.80889e-24	1.60869e-13	OPCML
8	23262159	cg04259752	-	0.0417109	0.00402139	10.3723	5.81728e-24	1.61002e-13	LOXL2
10	49673534	cg22796704	-	0.0534854	0.00515752	10.3704	5.92205e-24	1.62647e-13	ARHGAP22
19	49699879	cg16749456	+	0.0490887	0.00473479	10.3677	6.07505e-24	1.65026e-13	TRPM4
2	219252818	cg03710889	+	0.0544106	0.00524936	10.3652	6.21813e-24	1.67228e-13	SLC11A1
10	43699070	cg14971320	-	0.0647178	0.00624498	10.3632	6.3366e-24	1.69035e-13	RASGEF1A
20	43945254	cg14759366	-	0.0629336	0.00607289	10.363	6.34517e-24	1.69165e-13	MATN4
12	9217510	cg04155231	+	0.0723918	0.00698595	10.3625	6.37734e-24	1.69653e-13	A2M-AS1
13	24914324	cg15491131	+	0.0755247	0.00728889	10.3616	6.43073e-24	1.7046e-13	LINC00566
21	30565638	cg03381704	+	0.0463125	0.00446992	10.3609	6.47328e-24	1.71102e-13	LINC00189
10	82295723	cg24440658	-	0.120551	0.0116406	10.3561	6.77513e-24	1.75599e-13	LOC101929574
3	72704468	cg25112202	-	0.0502928	0.00485675	10.3552	6.82701e-24	1.76364e-13	LOC105377162
16	75568999	cg05917111	-	0.0553592	0.00534627	10.3547	6.85903e-24	1.76834e-13	CHST5
6	27215365	cg03099771	+	0.0457034	0.00441392	10.3544	6.88376e-24	1.77197e-13	PRSS16
17	80669878	cg07279157	-	0.0535184	0.00517061	10.3505	7.13854e-24	1.80901e-13	LOC101929552
1	36108233	cg21439896	-	0.070052	0.00676887	10.3491	7.22973e-24	1.82213e-13	PSMB2
6	32847596	cg19628603	+	0.0660712	0.00638495	10.348	7.31059e-24	1.8337e-13	LOC100294145
8	48676000	cg18762806	-	0.0691997	0.0066884	10.3462	7.43148e-24	1.8509e-13	CEBPD
7	75864319	cg08425070	+	0.0352451	0.00340704	10.3448	7.53235e-24	1.86516e-13	SRRM3
1	26233404	cg11709544	-	0.0665098	0.00642966	10.3442	7.57201e-24	1.87074e-13	STMN1
8	22013694	cg24382070	-	0.0387915	0.00375024	10.3437	7.60684e-24	1.87564e-13	LGI3
6	110720918	cg13266496	-	0.0706156	0.00682693	10.3437	7.61078e-24	1.87619e-13	DDO
6	33561099	cg04329454	-	0.0905843	0.0087603	10.3403	7.85473e-24	1.91019e-13	LINC00336
19	42430910	cg11666770	+	0.0660569	0.00638896	10.3392	7.93524e-24	1.92131e-13	LOC100505585
4	114900175	cg12214451	-	0.0465805	0.00450604	10.3373	8.07668e-24	1.94072e-13	ARSJ
9	130640212	cg11714502	-	0.0311398	0.00301273	10.3361	8.17361e-24	1.95394e-13	AK1
1	1366274	cg11156891	-	0.0520589	0.00503764	10.334	8.33629e-24	1.97598e-13	LOC102724312
11	85393765	cg02687418	-	0.0920957	0.00891486	10.3306	8.60552e-24	2.01205e-13	CCDC89
6	29818291	cg23480697	+	0.0747827	0.00723925	10.3302	8.63851e-24	2.01643e-13	HLA-G
6	74104388	cg17188169	+	0.0888401	0.00860417	10.3252	9.04813e-24	2.0703e-13	DDX43
16	3210225	cg04635334	+	0.0503949	0.00488094	10.3248	9.08207e-24	2.07471e-13	CASP16P
1	3165191	cg04873098	+	0.0576032	0.00558071	10.3218	9.34089e-24	2.10815e-13	MIR4251
11	27827916	cg09313122	-	0.0478273	0.00463402	10.3209	9.42305e-24	2.11868e-13	BDNF
11	8361530	cg07138994	-	0.0670456	0.00649611	10.3209	9.42493e-24	2.11892e-13	LMO1
4	10458165	cg00123478	-	0.0452014	0.00438054	10.3187	9.6215e-24	2.14395e-13	ZNF518B
11	102139262	cg21207616	+	0.0462007	0.00447771	10.3179	9.69105e-24	2.15275e-13	BIRC3
19	43202312	cg18740583	NA	0.0843965	0.00818079	10.3164	9.82788e-24	2.16999e-13	NA
11	128419512	cg24065451	+	0.0373401	0.00361966	10.3159	9.87587e-24	2.17602e-13	LOC101929517
19	36004632	cg17662083	-	0.0294065	0.00285096	10.3146	9.99576e-24	2.191e-13	DMKN
7	44104935	cg26057752	-	0.0656747	0.00636757	10.3139	1.00596e-23	2.19895e-13	PGAM2
14	93698944	cg09242311	-	0.0517702	0.00501972	10.3134	1.01131e-23	2.20561e-13	GON7
5	77945347	cg04357965	-	0.0465545	0.00451463	10.3119	1.0251e-23	2.22266e-13	LHFPL2
5	126409372	cg05001932	-	0.0572778	0.00555586	10.3094	1.04924e-23	2.25228e-13	C5orf63
1	168356537	cg22695117	+	0.0635105	0.0061635	10.3043	1.10118e-23	2.31504e-13	MIR557
10	102777924	cg21378403	-	0.0427729	0.0041526	10.3003	1.14324e-23	2.36493e-13	PDZD7
6	36645812	cg15474579	-	0.0348219	0.00338078	10.2999	1.1468e-23	2.36911e-13	DINO
11	76849451	cg15638292	+	0.0409985	0.0039806	10.2996	1.15069e-23	2.37368e-13	MYO7A
16	17165002	cg04654489	+	0.0546262	0.00530515	10.2968	1.18072e-23	2.40871e-13	LOC102723692
12	64784070	cg14643892	-	0.0603277	0.0058594	10.2959	1.19111e-23	2.42074e-13	C12orf56
4	76807543	cg17445155	-	0.0351726	0.00341629	10.2956	1.19483e-23	2.42504e-13	PPEF2
1	159870086	cg09476130	-	0.0657358	0.00638989	10.2875	1.28883e-23	2.53175e-13	CFAP45
4	204382	cg00569896	NA	0.0724898	0.00704802	10.2851	1.31722e-23	2.56331e-13	NA
6	164288814	cg05681560	-	0.0590926	0.00574594	10.2842	1.32824e-23	2.57548e-13	LOC102724152
2	54558352	cg14794655	+	0.0321754	0.00312867	10.2841	1.33027e-23	2.57772e-13	C2orf73
6	27186076	cg09395805	+	0.0892836	0.00868342	10.2821	1.35533e-23	2.60522e-13	PRSS16
11	556889	cg18098722	-	0.0252215	0.00245351	10.2798	1.38511e-23	2.63762e-13	LMNTD2
2	115409517	cg13772515	-	0.0492944	0.00479536	10.2796	1.38707e-23	2.63974e-13	DPP10-AS3
2	237712268	cg23575858	+	0.0392328	0.00381661	10.2795	1.38877e-23	2.64157e-13	ACKR3
19	36004994	cg15078284	-	0.051294	0.00499194	10.2754	1.44301e-23	2.69974e-13	DMKN
17	7283817	cg02503376	+	0.0392122	0.00381633	10.2748	1.45016e-23	2.70734e-13	TNK1
22	42305618	cg24712290	-	0.0306777	0.00298578	10.2746	1.45348e-23	2.71086e-13	SHISA8
11	22689644	cg03547797	+	0.0359249	0.00349721	10.2724	1.48328e-23	2.74232e-13	GAS2
7	89873797	cg14950193	+	0.0586653	0.00571118	10.272	1.48907e-23	2.7484e-13	CFAP69
16	67203406	cg03845837	+	0.0384283	0.00374119	10.2717	1.49383e-23	2.75339e-13	NOL3
6	90597356	cg18288532	+	0.0758572	0.00738673	10.2694	1.52598e-23	2.78691e-13	GJA10
16	30023515	cg27151362	-	0.0391301	0.00381099	10.2677	1.54998e-23	2.81175e-13	DOC2A
6	32118312	cg08123207	-	0.0495428	0.00482574	10.2664	1.56954e-23	2.83186e-13	PRRT1
6	164052180	cg03600259	-	0.079008	0.0076959	10.2662	1.57133e-23	2.8337e-13	LOC102724152
1	156617074	cg04843111	+	0.0328523	0.00320011	10.266	1.57508e-23	2.83753e-13	BCAN
16	31159854	cg04149015	-	0.0440109	0.00428824	10.2632	1.61738e-23	2.88059e-13	PRSS36
7	156736159	cg14062261	+	0.0695865	0.00678181	10.2608	1.65383e-23	2.91731e-13	NOM1
5	139743303	cg06660015	+	0.055905	0.00544919	10.2593	1.6763e-23	2.93978e-13	SLC4A9
10	88023185	cg18417622	-	0.062686	0.0061123	10.2557	1.7338e-23	2.99666e-13	MIR346
20	34743092	cg12728621	+	0.0352038	0.00343298	10.2546	1.75183e-23	3.01433e-13	EPB41L1
17	46508097	cg02957270	-	0.0418717	0.00408359	10.2536	1.76735e-23	3.02948e-13	SKAP1
1	108023366	cg20016673	-	0.0794751	0.00775147	10.2529	1.77956e-23	3.04136e-13	VAV3
19	44172263	cg20716515	-	0.111732	0.0108994	10.2512	1.80771e-23	3.0686e-13	PLAUR
19	50249737	cg15177613	-	0.0725829	0.00708058	10.251	1.81165e-23	3.0724e-13	TSKS
15	51370019	cg03454639	-	0.0733942	0.0071604	10.25	1.82818e-23	3.0883e-13	TNFAIP8L3
6	1615843	cg21010202	+	0.0685565	0.0066919	10.2447	1.92103e-23	3.17647e-13	FOXC1
1	145714010	cg06095777	-	0.0278299	0.00271714	10.2423	1.96364e-23	3.21631e-13	CD160
6	28584081	cg15967709	-	0.0547982	0.00535137	10.24	2.00653e-23	3.25603e-13	ZBED9
4	11370314	cg03609493	+	0.0930013	0.00908252	10.2396	2.01471e-23	3.26357e-13	MIR572
14	100631897	cg19741660	-	0.0589598	0.00576168	10.2331	2.1404e-23	3.37772e-13	DEGS2
5	178753803	cg10997906	-	0.0581877	0.0056867	10.2322	2.15758e-23	3.39309e-13	ADAMTS2
11	43568922	cg15736524	+	0.0463397	0.0045293	10.2311	2.18075e-23	3.41374e-13	MIR670
2	97304386	cg22057050	-	0.0378877	0.00370491	10.2263	2.2794e-23	3.50062e-13	KANSL3
3	48631958	cg00057231	-	0.053618	0.00524413	10.2244	2.32138e-23	3.53709e-13	COL7A1
6	17600252	cg03068319	+	0.03525	0.00344771	10.2242	2.32573e-23	3.54085e-13	FAM8A1
19	51330453	cg01773685	+	0.0746476	0.0073012	10.224	2.32931e-23	3.54395e-13	LOC105372441
6	112688311	cg14769991	+	0.0655646	0.00641421	10.2218	2.3781e-23	3.58592e-13	RFPL4B
1	168356606	cg10555800	+	0.0565571	0.00553362	10.2206	2.40362e-23	3.60773e-13	MIR557
16	53407423	cg27158636	+	0.0705827	0.00690712	10.2188	2.44402e-23	3.64204e-13	LOC102723373
17	39969267	cg21626848	+	0.0353474	0.00346042	10.2148	2.53805e-23	3.72096e-13	FKBP10
6	134436740	cg07710266	-	0.0527002	0.00516178	10.2097	2.66067e-23	3.822e-13	HMGA1P7
7	16890973	cg09185587	-	0.104656	0.0102509	10.2095	2.66633e-23	3.82662e-13	AGR3
10	135033364	cg02393606	+	0.0437039	0.00428196	10.2065	2.7405e-23	3.88669e-13	UTF1
5	178158086	cg09737019	-	0.0624834	0.00612498	10.2014	2.87375e-23	3.99288e-13	ZNF354A
13	49793170	cg07447742	+	0.0482702	0.00473208	10.2006	2.8944e-23	4.00915e-13	MLNR
2	233323718	cg23238134	+	0.0600864	0.00589325	10.1958	3.02759e-23	4.11286e-13	ALPI
7	150497065	cg05017199	-	0.0596621	0.00585239	10.1945	3.0648e-23	4.14148e-13	TMEM176B
5	180622643	cg19566586	-	0.0319833	0.00313739	10.1942	3.07149e-23	4.14661e-13	LOC102577426
10	71169083	cg06971773	-	0.0628022	0.00616058	10.1942	3.0726e-23	4.14746e-13	TACR2
19	55887799	cg15986919	+	0.0807936	0.00792738	10.1917	3.14455e-23	4.20231e-13	TMEM190
6	29818277	cg10821226	+	0.0823555	0.00808462	10.1867	3.29454e-23	4.31494e-13	HLA-G
12	2017134	cg24856673	-	0.0830176	0.00814986	10.1864	3.30365e-23	4.32171e-13	CACNA2D4
19	51189671	cg13536060	-	0.0414519	0.00407004	10.1846	3.35763e-23	4.36165e-13	SHANK1
6	169977833	cg02841571	-	0.0544586	0.00534802	10.183	3.41073e-23	4.40066e-13	WDR27
8	2586225	cg11779808	-	0.0807423	0.00793267	10.1785	3.5561e-23	4.50615e-13	LOC101927815
19	45905890	cg08243728	-	0.0449073	0.00441353	10.1749	3.67484e-23	4.59092e-13	PPP1R13L
14	51560134	cg06134471	-	0.0321059	0.00315607	10.1727	3.74954e-23	4.64365e-13	TRIM9
10	43698931	cg16595288	-	0.0480066	0.00472131	10.1681	3.91557e-23	4.75923e-13	RASGEF1A
6	32847590	cg24639679	NA	0.0565227	0.00555991	10.1661	3.98668e-23	4.80807e-13	NA
14	55907417	cg10807643	-	0.0684572	0.00673418	10.1656	4.00485e-23	4.82049e-13	TBPL2
15	40544353	cg06084073	-	0.0347073	0.00341436	10.1651	4.02568e-23	4.8347e-13	C15orf56
1	26233623	cg23323671	-	0.0525186	0.00516838	10.1615	4.16018e-23	4.92569e-13	STMN1
6	32605694	cg02919082	+	-0.126662	0.0125508	-10.0919	7.91044e-23	4.92914e-13	HLA-DQA1
2	97166422	cg18145105	-	0.0494387	0.00486558	10.1609	4.18402e-23	4.94168e-13	NEURL3
6	35150136	cg20660989	+	0.0485271	0.00477704	10.1584	4.28164e-23	5.00677e-13	SCUBE3
22	42309398	cg04189591	-	0.0402386	0.00396143	10.1576	4.31438e-23	5.02845e-13	SHISA8
16	56995856	cg16660091	+	0.0695793	0.00685032	10.1571	4.33411e-23	5.04148e-13	CETP
15	35086985	cg05432213	-	0.0458323	0.00451364	10.1542	4.45306e-23	5.11951e-13	ACTC1
19	50733985	cg14106680	+	0.065209	0.00642346	10.1517	4.5558e-23	5.18618e-13	MYH14
19	45849853	cg04382643	+	0.0688623	0.00678375	10.1511	4.58296e-23	5.20369e-13	KLC3
5	110062384	cg17248924	-	0.11208	0.0110433	10.1492	4.66458e-23	5.25606e-13	TMEM232
3	42847116	cg14508777	-	0.040744	0.00401488	10.1482	4.7042e-23	5.28133e-13	HIGD1A
18	59221458	cg02050426	+	0.0647284	0.00637944	10.1464	4.78464e-23	5.33237e-13	LINC01544
22	45681015	cg16891104	+	0.0328549	0.0032392	10.1429	4.94154e-23	5.43085e-13	UPK3A
6	17016303	cg24071719	+	0.134062	0.0132215	10.1397	5.09145e-23	5.52368e-13	STMND1
4	6659805	cg09362608	-	0.0585465	0.00577675	10.1349	5.32389e-23	5.66529e-13	LOC105374366
21	42798747	cg08924203	+	0.0442452	0.00436608	10.1338	5.37433e-23	5.69567e-13	MX1
17	42452994	cg27532360	-	0.0366057	0.00361238	10.1334	5.3966e-23	5.70904e-13	FAM171A2
12	9217669	cg26114124	-	0.0890414	0.00878767	10.1325	5.43944e-23	5.73469e-13	LINC00612
19	46284983	cg16686429	-	0.0117127	0.00115609	10.1313	5.50318e-23	5.7727e-13	DMPK
6	13924570	cg09134314	+	0.0309084	0.00305151	10.1289	5.62701e-23	5.846e-13	RNF182
1	227746294	cg22344745	+	0.0876131	0.00865208	10.1263	5.76425e-23	5.92641e-13	ZNF678
6	32118315	cg19227031	-	0.048769	0.00481617	10.1261	5.77207e-23	5.93097e-13	PRRT1
6	28058973	cg12740337	+	0.0593362	0.00586188	10.1224	5.97451e-23	6.04802e-13	ZSCAN12P1
15	101389354	cg25878441	+	0.0901685	0.00890795	10.1223	5.98099e-23	6.05174e-13	ALDH1A3
9	140069745	cg13579295	-	0.054952	0.00543161	10.1171	6.27394e-23	6.21804e-13	TMEM210
13	24914657	cg00108349	+	0.0472689	0.00467401	10.1131	6.50674e-23	6.34779e-13	LINC00566
19	51487280	cg15732230	-	0.057699	0.00570558	10.1127	6.5302e-23	6.36075e-13	KLK7
16	56995813	cg09889350	+	0.0607254	0.00600538	10.1118	6.58512e-23	6.39102e-13	CETP
19	12758416	cg21535253	-	0.063197	0.00625096	10.11	6.69981e-23	6.45388e-13	MAN2B1
2	150177134	cg14379965	+	0.0712586	0.00704997	10.1077	6.84361e-23	6.53203e-13	LYPD6
1	2840177	cg19802390	+	0.0591869	0.00585565	10.1076	6.84411e-23	6.5323e-13	ACTRT2
2	164590272	cg01620164	-	0.105561	0.0104441	10.1072	6.8737e-23	6.54829e-13	FIGN
3	114343779	cg03556243	-	0.0456379	0.00451667	10.1043	7.05722e-23	6.64681e-13	ZBTB20
18	59221601	cg25423077	+	0.0968446	0.00958689	10.1018	7.22488e-23	6.73585e-13	LINC01544
6	30228254	cg17835678	+	0.0390837	0.00387239	10.0929	7.83878e-23	7.05445e-13	HLA-L
6	1619094	cg04763519	+	0.0460497	0.00456325	10.0914	7.94848e-23	7.11022e-13	FOXC1
2	134785775	cg05146544	+	0.0715426	0.00708967	10.0911	7.97095e-23	7.1216e-13	MIR3679
5	126409153	cg27097438	-	0.107642	0.0106672	10.0909	7.98259e-23	7.12748e-13	C5orf63
5	139229292	cg21874213	+	0.030771	0.00304997	10.0889	8.13221e-23	7.20288e-13	PSD2
10	91597207	cg09095892	+	0.0782809	0.00775918	10.0888	8.14218e-23	7.20788e-13	LINC00865
6	28945182	cg12707135	+	0.0804066	0.00797019	10.0884	8.17152e-23	7.22258e-13	HCG16
12	53722177	cg19065106	-	0.0374215	0.00371	10.0866	8.30599e-23	7.28969e-13	AAAS
17	48858651	cg11872743	+	0.0742118	0.00735881	10.0848	8.45078e-23	7.36141e-13	MIR8059
16	67185429	cg02451853	-	0.0307125	0.0030463	10.0819	8.67511e-23	7.47149e-13	B3GNT9
1	6187920	cg15205435	-	0.0947622	0.00940112	10.0799	8.83849e-23	7.55088e-13	CHD5
3	72704324	cg00258809	-	0.0483808	0.00480009	10.0791	8.89894e-23	7.58009e-13	LOC105377162
2	114031854	cg09704166	NA	-0.103269	0.0103221	-10.0047	1.7623e-22	7.7813e-13	NA
16	67189804	cg05976840	-	0.0446358	0.00443419	10.0663	1.00179e-22	8.10606e-13	TRADD
1	206786174	cg16966520	-	0.057079	0.00567113	10.0648	1.01513e-22	8.16704e-13	EIF2D
2	45178474	cg18556455	+	0.0363108	0.00360781	10.0645	1.01809e-22	8.18053e-13	SIX3
14	21095414	cg13663855	-	0.0636948	0.00632927	10.0635	1.02728e-22	8.22223e-13	OR6S1
8	48675911	cg09100271	-	0.0669587	0.00665368	10.0634	1.02841e-22	8.22736e-13	CEBPD
5	54530375	cg27143204	-	0.0339101	0.00337093	10.0596	1.0654e-22	8.39368e-13	CCNO
1	175122830	cg20254763	-	0.0533667	0.00530516	10.0594	1.0672e-22	8.40171e-13	KIAA0040
12	13045938	cg15006627	+	0.0383126	0.00380871	10.0592	1.06898e-22	8.40962e-13	GPRC5A
17	37828296	cg19758448	+	0.063454	0.00631245	10.0522	1.14008e-22	8.72192e-13	PNMT
11	45672248	cg15060115	-	0.0536191	0.00533448	10.0514	1.14821e-22	8.75712e-13	CHST1
11	66080868	cg10816169	-	0.0345226	0.00343471	10.0511	1.15154e-22	8.77149e-13	CD248
2	1817351	cg10075506	-	0.139981	0.0139272	10.0509	1.15342e-22	8.77957e-13	PXDN
3	178254213	cg08812936	+	0.0644672	0.00641602	10.0478	1.18644e-22	8.92103e-13	KCNMB2
12	58007983	cg08136221	+	0.0368654	0.00366937	10.0468	1.19818e-22	8.97089e-13	ARHGEF25
17	36756043	cg07936030	-	0.0311164	0.00309743	10.0459	1.20796e-22	9.01225e-13	SRCIN1
1	211872318	cg13876135	-	0.0430419	0.00428463	10.0457	1.21057e-22	9.0233e-13	NEK2
2	131186495	cg25074493	-	0.0461786	0.00459716	10.045	1.21762e-22	9.05299e-13	FAR2P2
13	23412343	cg00748494	-	0.098264	0.00978273	10.0446	1.2218e-22	9.07056e-13	BASP1P1
21	45789178	cg27328431	+	0.0473665	0.00471707	10.0415	1.25753e-22	9.2198e-13	TRPM2
17	35241844	cg06679334	-	0.0928782	0.00925015	10.0407	1.26646e-22	9.25682e-13	LOC102723471
19	10407184	cg04295144	+	0.0789953	0.00786933	10.0384	1.29402e-22	9.37033e-13	ICAM5
6	169828158	cg08609578	-	0.0728988	0.00726631	10.0324	1.36651e-22	9.66393e-13	THBS2
1	50514319	cg01511557	+	0.0339554	0.00338461	10.0323	1.36822e-22	9.67078e-13	ELAVL4
20	30225517	cg27413508	+	0.0502388	0.00500806	10.0316	1.3772e-22	9.70667e-13	COX4I2
6	28447087	cg26968378	-	0.106069	0.0105744	10.0307	1.38816e-22	9.75032e-13	ZSCAN23
6	33560953	cg19735538	-	0.0781752	0.00779431	10.0298	1.40019e-22	9.79802e-13	LINC00336
4	154680808	cg09760963	-	0.069919	0.00697129	10.0296	1.40316e-22	9.80978e-13	RNF175
19	6659957	cg11544647	-	0.0307971	0.00307075	10.0292	1.40801e-22	9.82898e-13	TNFSF14
14	76734368	cg07025785	+	0.109173	0.0108898	10.0253	1.45856e-22	1.00272e-12	ESRRB
16	31159623	cg26675395	-	0.0565315	0.00564219	10.0194	1.53956e-22	1.03386e-12	PRSS36
5	110062729	cg19526166	-	0.107619	0.0107423	10.0183	1.55612e-22	1.04014e-12	TMEM232
6	74104801	cg16143502	+	0.0557691	0.00556865	10.0148	1.60566e-22	1.05875e-12	DDX43
15	32934185	cg15787039	+	0.0471168	0.00470555	10.013	1.63239e-22	1.06869e-12	SCG5
14	96180576	cg19992633	-	0.0661343	0.00660716	10.0095	1.68624e-22	1.08849e-12	TCL1A
19	46094683	cg02827075	-	0.0491874	0.00491466	10.0083	1.70472e-22	1.09523e-12	OPA3
6	32640493	cg25219495	-	-0.121304	0.0122053	-9.93867	3.21783e-22	1.09622e-12	HLA-DQB1
16	634009	cg05671758	+	0.055703	0.00556642	10.007	1.72537e-22	1.10271e-12	RAB40C
6	32632000	cg09312897	-	-0.194443	0.0195666	-9.93751	3.25197e-22	1.10282e-12	HLA-DQB1
16	56665855	cg10638827	+	0.0375286	0.00375125	10.0043	1.76841e-22	1.11819e-12	MT1M
1	201253537	cg05184311	+	0.0501416	0.00501239	10.0035	1.7806e-22	1.12254e-12	PKP1
16	50914024	cg08633959	+	0.0542275	0.00542107	10.0031	1.78763e-22	1.12505e-12	LOC101927334
16	85785130	cg08021797	-	0.0363028	0.0036298	10.0013	1.81694e-22	1.13545e-12	C16orf74
20	40247916	cg11367633	-	0.0400408	0.00400392	10.0004	1.83256e-22	1.14096e-12	CHD6
13	23412409	cg14089267	-	0.129539	0.0129576	9.99716	1.88748e-22	1.16018e-12	BASP1P1
19	12865609	cg13316977	+	0.047423	0.00474436	9.99566	1.91347e-22	1.16919e-12	BEST2
2	134785392	cg00947413	+	0.0638652	0.00639041	9.99391	1.94441e-22	1.17985e-12	MIR3679
11	76849564	cg03908908	+	0.0445682	0.00445976	9.99341	1.95328e-22	1.18289e-12	MYO7A
13	91827542	cg06116009	-	0.0688858	0.00689397	9.99217	1.97544e-22	1.19046e-12	LINC00379
22	50968250	cg20164887	-	0.0607231	0.00607718	9.99199	1.97871e-22	1.19158e-12	TYMP
12	132340420	cg25046790	+	0.0435082	0.00435441	9.99177	1.98285e-22	1.19298e-12	MMP17
20	30073209	cg23586959	+	0.0437425	0.00437796	9.99153	1.98711e-22	1.19443e-12	LINC00028
3	195943149	cg27558485	+	0.0358825	0.0035917	9.99038	2.00803e-22	1.20153e-12	SLC51A
19	55888003	cg04800569	+	0.0488074	0.00488642	9.98838	2.04511e-22	1.21403e-12	TMEM190
1	212778862	cg25386151	+	0.0197756	0.00197989	9.98821	2.04839e-22	1.21513e-12	ATF3
5	131592974	cg27615366	+	0.0285121	0.00285532	9.9856	2.09779e-22	1.23162e-12	PDLIM4
6	28565626	cg15747825	-	0.0741115	0.00742484	9.98156	2.17657e-22	1.25756e-12	ZBED9
16	2908918	cg09745688	-	0.0616144	0.00617371	9.98012	2.20534e-22	1.26694e-12	PRSS22
16	85600536	cg03159676	+	0.0545419	0.00546851	9.97382	2.33585e-22	1.30881e-12	GSE1
8	9791557	cg17045534	-	0.0686926	0.00688737	9.97371	2.33831e-22	1.30959e-12	MIR124-1
15	32933783	cg13492803	+	0.0425912	0.0042708	9.97265	2.36094e-22	1.31674e-12	SCG5
17	15849512	cg17580614	+	0.0482007	0.00483409	9.97101	2.39659e-22	1.32794e-12	ADORA2B
17	36829393	cg24211157	-	0.0406771	0.00408116	9.96705	2.4848e-22	1.35536e-12	C17orf96
2	11101247	cg24682986	+	0.0414407	0.00415817	9.9661	2.50627e-22	1.36197e-12	KCNF1
1	42611607	cg24998527	+	0.0992081	0.00995621	9.96444	2.54444e-22	1.37366e-12	GUCA2B
3	138153168	cg22160121	+	0.0730063	0.00733031	9.95951	2.66138e-22	1.409e-12	ESYT3
16	54228323	cg27520536	-	0.0249996	0.00251027	9.95891	2.676e-22	1.41337e-12	LOC100996338
5	522363	cg02354563	-	0.0426354	0.0042821	9.95665	2.73179e-22	1.42995e-12	SLC9A3
6	89296807	cg07937453	-	0.0537931	0.00540673	9.94927	2.92167e-22	1.48531e-12	LOC101928936
6	32554385	cg17416722	-	-0.0798791	0.00808606	-9.87862	5.54995e-22	1.49454e-12	HLA-DRB1
5	1725285	cg26805720	-	0.0752396	0.00756335	9.94791	2.95801e-22	1.49572e-12	MIR4277
6	28945341	cg02846841	NA	0.0881404	0.00886241	9.94542	3.02604e-22	1.51507e-12	NA
17	36997740	cg21852429	-	0.0388257	0.00390411	9.94482	3.04256e-22	1.51974e-12	C17orf98
5	38846973	cg11126762	+	0.0480024	0.00482764	9.94326	3.08611e-22	1.53199e-12	OSMR
18	48255545	cg05941575	-	0.0564515	0.00567801	9.94213	3.11803e-22	1.54093e-12	MRO
19	46285653	cg18861015	-	0.0474526	0.00477301	9.94185	3.1258e-22	1.5431e-12	DMPK
6	28447107	cg12584458	-	0.101588	0.0102209	9.93925	3.2007e-22	1.56388e-12	ZSCAN23
3	46759335	cg13303179	-	0.0678118	0.00682556	9.93498	3.32751e-22	1.5986e-12	PRSS50
4	122685145	cg14654731	-	0.0364907	0.00367336	9.93387	3.36132e-22	1.60776e-12	TMEM155
20	30225573	cg12033622	+	0.0595977	0.00600155	9.93038	3.46966e-22	1.63684e-12	COX4I2
6	159360209	cg18373855	+	0.0789495	0.00795251	9.92762	3.55787e-22	1.66022e-12	C6orf99
14	76734327	cg05376465	+	0.111618	0.0112432	9.92761	3.55818e-22	1.6603e-12	ESRRB
6	24357720	cg08126211	-	0.042404	0.00427199	9.92604	3.60947e-22	1.67378e-12	DCDC2
20	44452633	cg27262717	-	0.0597362	0.0060189	9.92477	3.65114e-22	1.68467e-12	TNNC2
10	82295864	cg15642854	-	0.114325	0.0115241	9.92054	3.79433e-22	1.72168e-12	LOC101929574
3	127056955	cg21487550	-	0.080572	0.00812212	9.92007	3.81063e-22	1.72586e-12	LOC101927123
19	13409671	cg22569496	+	0.0764576	0.00770794	9.91933	3.83633e-22	1.73242e-12	IER2
12	14909556	cg10809165	-	0.0534196	0.00538675	9.91685	3.92382e-22	1.75463e-12	HIST4H4
6	28866178	cg05482498	NA	0.0769864	0.00776478	9.91482	3.99668e-22	1.77296e-12	NA
12	119592343	cg13810723	-	0.0636208	0.00641782	9.91314	4.05801e-22	1.78828e-12	LOC105370024
3	170746029	cg03699904	-	0.040731	0.0041105	9.90901	4.2133e-22	1.82662e-12	SLC2A2
19	41054942	cg04521867	+	0.0468975	0.00473299	9.90865	4.22709e-22	1.82999e-12	SPTBN4
20	43945735	cg17886546	-	0.0433956	0.00437999	9.90768	4.26421e-22	1.83905e-12	MATN4
19	50249776	cg03337057	-	0.0892819	0.00901215	9.90684	4.29709e-22	1.84705e-12	TSKS
10	134281626	cg01162093	+	0.0439614	0.00443754	9.90671	4.30226e-22	1.8483e-12	C10orf91
4	184642917	cg08721802	+	0.0966196	0.0097577	9.90188	4.49494e-22	1.8946e-12	TRAPPC11
16	54228447	cg07506749	-	0.0385711	0.0038955	9.90144	4.51293e-22	1.89888e-12	LOC100996338
19	49700006	cg21542078	+	0.0382847	0.0038674	9.89934	4.59946e-22	1.91936e-12	TRPM4
12	119594454	cg11258452	-	0.0406397	0.00410588	9.89793	4.65885e-22	1.93331e-12	LOC105370024
14	106041833	cg16422365	+	0.033183	0.00335321	9.89587	4.74659e-22	1.95379e-12	LOC105370697
16	2317849	cg08301299	-	0.0628579	0.00635216	9.89552	4.76176e-22	1.95731e-12	RNPS1
8	105379411	cg07862768	+	0.032368	0.00327144	9.89412	4.82278e-22	1.97144e-12	DCSTAMP
1	32802291	cg06434451	-	0.0328799	0.00332344	9.89333	4.85722e-22	1.97938e-12	MARCKSL1
2	114030824	cg02675527	-	-0.0477408	0.00486059	-9.82201	9.25549e-22	1.9984e-12	PAX8
13	25875020	cg10776186	+	0.0493774	0.00499253	9.89024	4.99504e-22	2.0109e-12	NUP58
1	178456093	cg26004771	+	0.0798526	0.00807559	9.88815	5.09087e-22	2.03259e-12	TEX35
12	132166485	cg16824113	+	0.0703159	0.00711134	9.88786	5.10419e-22	2.03559e-12	SFSWAP
2	97173713	cg07936672	-	0.0535578	0.00541874	9.88382	5.29453e-22	2.0781e-12	NEURL3
20	30225681	cg17116120	+	0.0507393	0.0051369	9.8774	5.61126e-22	2.14739e-12	COX4I2
1	174417967	cg05768419	+	0.0579803	0.00587018	9.8771	5.62687e-22	2.15076e-12	GPR52
12	49934029	cg10256477	+	0.0352838	0.00357287	9.87546	5.71092e-22	2.16884e-12	KCNH3
20	43935283	cg07534843	+	0.0792466	0.00802586	9.87391	5.79175e-22	2.18612e-12	RBPJL
19	45906156	cg18741372	-	0.0390967	0.00396159	9.86893	6.05844e-22	2.24237e-12	PPP1R13L
20	37230386	cg00557360	+	0.0611699	0.00619926	9.86729	6.14928e-22	2.26129e-12	ARHGAP40
6	30854109	cg00934322	+	0.0311258	0.00315451	9.86707	6.16128e-22	2.26378e-12	DDR1
3	127057048	cg26312807	-	0.0743012	0.00753275	9.86376	6.34864e-22	2.30238e-12	LOC101927123
2	220381734	cg15660807	+	0.0358103	0.00363088	9.8627	6.40969e-22	2.31485e-12	ASIC4
6	159359940	cg01207473	+	0.0678601	0.00688096	9.86201	6.44974e-22	2.323e-12	C6orf99
19	8808663	cg02825211	-	0.06386	0.00647604	9.86097	6.51101e-22	2.33543e-12	ACTL9
3	114343825	cg03779374	-	0.0619226	0.00628013	9.86007	6.56407e-22	2.34615e-12	ZBTB20
7	5112642	cg14981253	+	0.0617352	0.00626254	9.85786	6.69673e-22	2.37279e-12	RBAKDN
8	22018549	cg05498866	+	0.0299109	0.00303454	9.85682	6.75944e-22	2.3853e-12	SFTPC
7	44104860	cg07075347	-	0.106375	0.0107929	9.85601	6.8094e-22	2.39523e-12	PGAM2
18	43418215	cg21529528	+	0.0459774	0.00466498	9.85585	6.81917e-22	2.39717e-12	SIGLEC15
6	30854186	cg09965419	+	0.0411366	0.00417409	9.85521	6.85895e-22	2.40505e-12	DDR1
8	23162162	cg24531534	+	0.092292	0.00936671	9.85319	6.98492e-22	2.42988e-12	R3HCC1
18	43419102	cg24030138	+	0.0637385	0.00646884	9.85316	6.98698e-22	2.43028e-12	SIGLEC15
9	98981875	cg16714096	-	0.0510741	0.00518377	9.85269	7.01649e-22	2.43607e-12	HSD17B3
6	28558022	cg26977936	-	0.0606246	0.00615445	9.85053	7.15519e-22	2.46312e-12	ZBED9
13	25212486	cg22455128	+	0.0325582	0.00330547	9.8498	7.20241e-22	2.47228e-12	ATP12A
1	116915122	cg09580336	+	0.0364191	0.00369787	9.84867	7.2766e-22	2.48662e-12	ATP1A1
14	96180847	cg17717124	-	0.0478663	0.00486049	9.84803	7.31826e-22	2.49464e-12	TCL1A
1	155264372	cg04897644	-	0.0662786	0.00673071	9.84719	7.37428e-22	2.5054e-12	PKLR
19	58400494	cg15746696	-	0.0443001	0.00450019	9.84405	7.58656e-22	2.54584e-12	ZNF814
7	1329462	cg04631458	+	0.0552151	0.00560946	9.84323	7.64296e-22	2.5565e-12	UNCX
13	25875133	cg21535947	+	0.0566212	0.00575272	9.8425	7.69365e-22	2.56605e-12	NUP58
12	52627438	cg22958090	+	0.0637484	0.00647769	9.84122	7.78244e-22	2.58271e-12	KRT7
1	175123194	cg05752349	-	0.0631983	0.00642388	9.83803	8.00998e-22	2.62505e-12	KIAA0040
14	51339216	cg13335112	+	0.036818	0.00374272	9.83722	8.06888e-22	2.63592e-12	ABHD12B
16	2848409	cg25618731	+	0.0564859	0.00574253	9.83642	8.12741e-22	2.64669e-12	PRSS41
2	134785497	cg06710741	+	0.064619	0.00656946	9.83628	8.13771e-22	2.64858e-12	MIR3679
19	55887905	cg25921357	+	0.0413939	0.00420831	9.83621	8.14247e-22	2.64945e-12	TMEM190
6	28601365	cg27535677	-	0.0809955	0.0082366	9.83361	8.33571e-22	2.68474e-12	ZBED9
1	157164556	cg21687740	-	0.106108	0.0107917	9.83238	8.42927e-22	2.70169e-12	ETV3
13	25115530	cg07009504	-	0.0496138	0.00504635	9.83163	8.486e-22	2.71194e-12	PARP4
13	24519920	cg11450541	-	0.0692186	0.00704239	9.82885	8.7018e-22	2.75062e-12	ANKRD20A19P
17	20687481	cg07870541	+	0.0529824	0.00539189	9.82631	8.90322e-22	2.78635e-12	LOC100287072
8	16859833	cg11196848	-	0.0520612	0.00529975	9.82334	9.14503e-22	2.82878e-12	FGF20
19	13120987	cg08647039	+	0.0480041	0.0048889	9.819	9.50957e-22	2.89183e-12	NFIX
16	85268435	cg10198479	+	0.0534383	0.00544463	9.81486	9.87093e-22	2.9533e-12	LINC00311
13	97647222	cg21810047	-	0.0367412	0.00374362	9.81435	9.91638e-22	2.96095e-12	OXGR1
6	33561188	cg08301503	-	0.0583395	0.00594458	9.81389	9.95793e-22	2.96794e-12	LINC00336
16	776667	cg16443148	-	0.0529699	0.00539753	9.81374	9.97136e-22	2.9702e-12	CCDC78
4	4329664	cg12342753	+	0.0447762	0.00456351	9.81179	1.01484e-21	2.99983e-12	ZBTB49
13	25875436	cg08532057	+	0.0669131	0.0068204	9.81074	1.02447e-21	3.01585e-12	NUP58
4	24801425	cg02891686	+	0.0584633	0.00595932	9.81039	1.02767e-21	3.02114e-12	SOD3
7	127991421	cg21784396	-	0.0570268	0.00581353	9.80933	1.03757e-21	3.03753e-12	RBM28
6	109612229	cg26497354	NA	0.0234326	0.00238941	9.80688	1.06066e-21	3.07545e-12	NA
6	26594778	cg00065396	+	0.0580004	0.00591654	9.80309	1.0975e-21	3.13523e-12	ABT1
19	36048484	cg15053022	-	0.0352922	0.00360092	9.80088	1.11958e-21	3.17064e-12	ATP4A
5	110062473	cg25259944	-	0.0934457	0.00953526	9.80001	1.12829e-21	3.18451e-12	TMEM232
17	48858873	cg09889948	+	0.0675439	0.00689323	9.79858	1.14294e-21	3.20776e-12	MIR8059
1	23763081	cg24580199	-	0.0477606	0.00487497	9.79711	1.15813e-21	3.23172e-12	TCEA3
17	48858636	cg04731038	+	0.0755077	0.00770774	9.79635	1.16614e-21	3.2443e-12	MIR8059
3	186542905	cg05578595	-	0.0419975	0.00428947	9.79084	1.22531e-21	3.3361e-12	LOC102724699
15	90030316	cg05939380	-	0.036394	0.0037175	9.78991	1.23561e-21	3.35187e-12	RHCG
5	94621517	cg24803517	-	0.0408627	0.00417578	9.78564	1.28396e-21	3.42518e-12	MCTP1
20	61446962	cg18753958	+	0.0346104	0.00353772	9.78324	1.312e-21	3.46714e-12	COL9A3
10	133251574	cg14435498	-	0.045902	0.00469293	9.7811	1.3374e-21	3.50481e-12	TCERG1L
6	28601377	cg26865747	-	0.0658425	0.00673303	9.77904	1.36247e-21	3.54168e-12	ZBED9
3	43811308	cg00109764	+	0.0320289	0.00327687	9.77422	1.42267e-21	3.62903e-12	ABHD5
15	40730161	cg25607643	+	0.047976	0.00490903	9.77301	1.4382e-21	3.6513e-12	BAHD1
17	38517993	cg06949812	-	0.0362125	0.00370579	9.77188	1.45292e-21	3.67232e-12	GJD3
15	90030046	cg08641118	-	0.041654	0.00426363	9.76962	1.48271e-21	3.71455e-12	RHCG
20	43935471	cg14915878	+	0.0660221	0.0067583	9.76903	1.49051e-21	3.72555e-12	RBPJL
2	233323532	cg12307638	+	0.0553927	0.00567053	9.76852	1.49738e-21	3.73522e-12	ALPI
2	39892124	cg00034559	+	0.03679	0.00376721	9.76585	1.53373e-21	3.78604e-12	TMEM178A
1	71172486	cg20457732	+	0.0942007	0.00964708	9.76468	1.54984e-21	3.80839e-12	LOC101927244
19	49143404	cg15967501	+	0.0478065	0.00489657	9.76326	1.56975e-21	3.83587e-12	SEC1P
19	7852204	cg24889914	+	0.0432925	0.00443511	9.76131	1.59742e-21	3.87383e-12	CLEC4GP1
22	30476089	cg21890667	+	0.0441336	0.00452133	9.76121	1.59893e-21	3.87588e-12	HORMAD2
3	72704361	cg27316598	-	0.0540681	0.00554125	9.75739	1.65464e-21	3.9514e-12	LOC105377162
16	63650994	cg07332234	NA	0.0451793	0.00463029	9.75733	1.65549e-21	3.95254e-12	NA
6	30228243	cg10381888	+	0.0313714	0.00321563	9.75589	1.67696e-21	3.98134e-12	HLA-L
6	28583971	cg01400884	-	0.0466325	0.00478024	9.75527	1.68642e-21	3.99397e-12	ZBED9
18	47825241	cg00095165	-	0.0577234	0.00591727	9.75506	1.68947e-21	3.99803e-12	CXXC1
7	50861739	cg26957150	-	0.0332919	0.00341296	9.75453	1.69753e-21	4.00877e-12	GRB10
13	20751257	cg10372829	-	0.0482383	0.00494601	9.75298	1.72138e-21	4.04041e-12	GJB2
16	3931885	cg03264209	-	0.036929	0.00378702	9.75148	1.74459e-21	4.071e-12	CREBBP
1	1100126	cg06618740	+	0.0569977	0.0058463	9.74937	1.778e-21	4.11473e-12	MIR200B
4	6010164	cg25970575	-	0.0782204	0.0080233	9.74915	1.78145e-21	4.11922e-12	MIR378D1
9	98981500	cg21167269	-	0.102962	0.0105654	9.74522	1.84524e-21	4.20167e-12	HSD17B3
8	21923841	cg03021802	+	0.0380766	0.0039075	9.74452	1.85696e-21	4.21668e-12	DMTN
19	35715976	cg08833636	-	0.0249148	0.0025569	9.74417	1.86275e-21	4.22408e-12	FAM187B
10	27703377	cg15283904	-	0.0473206	0.00485651	9.74375	1.86973e-21	4.23297e-12	PTCHD3
19	6111541	cg18244845	-	0.0475153	0.00487703	9.74268	1.88778e-21	4.25594e-12	RFX2
6	32076417	cg03543593	-	0.0601489	0.00617661	9.73817	1.96555e-21	4.35382e-12	TNXB
3	53118167	cg24530246	-	-0.06756	0.0069875	-9.66869	3.65466e-21	4.35438e-12	SFMBT1
13	106063138	cg15804671	+	0.0573895	0.00589344	9.73786	1.97103e-21	4.36065e-12	DAOA
3	195943198	cg04478991	+	0.0327438	0.00336313	9.73612	2.00189e-21	4.39897e-12	SLC51A
3	72496875	cg16990174	-	0.0371555	0.00381701	9.73419	2.03685e-21	4.44206e-12	RYBP
12	113495386	cg04562491	+	0.0404109	0.00415167	9.73363	2.04707e-21	4.45459e-12	DTX1
1	32802307	cg04348222	-	0.0334753	0.00343935	9.73302	2.0582e-21	4.46822e-12	MARCKSL1
17	36997731	cg12552293	-	0.0579758	0.00595686	9.73261	2.0658e-21	4.47751e-12	C17orf98
6	28601375	cg22497095	NA	0.0608589	0.00625315	9.73252	2.06742e-21	4.47948e-12	NA
21	35832028	cg07321776	-	0.10096	0.010375	9.73115	2.09295e-21	4.51055e-12	KCNE1B
7	89873821	cg20171429	+	0.0632495	0.00649998	9.73071	2.10116e-21	4.5205e-12	CFAP69
16	20360217	cg21996068	-	0.0599633	0.00616435	9.72743	2.16379e-21	4.59588e-12	UMOD
20	30225706	cg08918020	+	0.0390047	0.00401059	9.72543	2.20286e-21	4.64243e-12	COX4I2
7	56160911	cg13278478	-	0.0339572	0.00349227	9.72352	2.24078e-21	4.68724e-12	PHKG1
20	642782	cg01235820	-	0.0565487	0.00581698	9.72131	2.28549e-21	4.73968e-12	SRXN1
19	7754029	cg00828618	+	0.0640862	0.00659337	9.7198	2.31659e-21	4.77588e-12	TRAPPC5
10	129533998	cg14479798	+	0.0525442	0.0054065	9.71871	2.33932e-21	4.8022e-12	FOXI2
12	4918169	cg03240509	+	0.0410684	0.00422649	9.71691	2.37725e-21	4.84588e-12	KCNA6
6	110720501	cg00847453	-	0.0440625	0.00453503	9.71604	2.3957e-21	4.86701e-12	DDO
5	68628431	cg15003158	-	0.0558014	0.00574429	9.71424	2.43464e-21	4.91139e-12	CCDC125
6	30860300	cg17879299	+	0.043095	0.00443723	9.71214	2.48077e-21	4.96357e-12	MIR4640
11	18230754	cg05756029	+	0.0809719	0.00833968	9.70923	2.54607e-21	5.03669e-12	LOC494141
6	150390894	cg00432049	-	0.043103	0.00443978	9.70834	2.5663e-21	5.05918e-12	ULBP3
6	28558006	cg05301470	-	0.0710375	0.00731793	9.70732	2.58983e-21	5.08523e-12	ZBED9
19	51487305	cg27497839	-	0.0518197	0.00533827	9.70722	2.59224e-21	5.0879e-12	KLK7
19	19368775	cg03775416	-	0.0573995	0.00591353	9.70648	2.60939e-21	5.10681e-12	HAPLN4
6	28945189	cg22685807	+	0.0767978	0.00791312	9.70512	2.64127e-21	5.14184e-12	HCG16
2	139538356	cg15175143	-	0.070269	0.00724666	9.69675	2.84612e-21	5.3626e-12	NXPH2
1	35247966	cg04370730	+	0.0349043	0.00359963	9.69662	2.84928e-21	5.36595e-12	GJB3
12	214000	cg05962028	+	0.0471102	0.004859	9.69545	2.87935e-21	5.39774e-12	IQSEC3
22	17488275	cg03308092	-	0.0789085	0.00813944	9.69459	2.90153e-21	5.4211e-12	GAB4
19	8809175	cg01621764	-	0.0394724	0.0040717	9.69432	2.9085e-21	5.42843e-12	ACTL9
1	3634903	cg03760518	+	0.0319522	0.00329623	9.69358	2.92779e-21	5.44866e-12	TP73
4	10462849	cg16214053	-	0.030435	0.00313977	9.69339	2.93258e-21	5.45367e-12	ZNF518B
17	48545950	cg25792518	+	0.0754687	0.00778779	9.69065	3.00513e-21	5.52919e-12	ACSF2
4	187422035	cg27420889	-	0.0798977	0.00824622	9.68901	3.04943e-21	5.57491e-12	F11-AS1
18	501513	cg21067023	-	0.0467472	0.00482499	9.68857	3.06156e-21	5.58737e-12	COLEC12
7	150497157	cg14991769	-	0.0536505	0.00553831	9.68716	3.10023e-21	5.62697e-12	TMEM176B
10	115860280	cg20703003	NA	0.0430853	0.00444778	9.68692	3.10679e-21	5.63367e-12	NA
14	94461913	cg15484406	+	0.0388846	0.00401441	9.68626	3.12513e-21	5.65235e-12	LINC00521
12	23252261	cg25749107	+	-0.0591049	0.0061462	-9.6165	5.80968e-21	5.66103e-12	LOC101928441
4	187422091	cg27327312	-	0.0456092	0.00470915	9.68524	3.15369e-21	5.68136e-12	F11-AS1
14	104314734	cg00662002	+	0.0312149	0.00322297	9.68512	3.15709e-21	5.68481e-12	LINC00637
3	170746586	cg01423389	-	0.0429483	0.00443488	9.6842	3.18298e-21	5.71099e-12	SLC2A2
19	51380877	cg07763649	+	0.0386926	0.00399576	9.68342	3.20524e-21	5.73343e-12	KLK2
1	6188120	cg12135344	-	0.063324	0.00654014	9.68236	3.2357e-21	5.76402e-12	CHD5
6	76203675	cg18729664	-	-0.0558606	0.00581377	-9.60833	6.24609e-21	5.89787e-12	FILIP1
8	94508150	cg15623175	-	0.0653451	0.00675282	9.67671	3.40269e-21	5.92954e-12	LINC00535
5	78407418	cg10982664	+	0.0376235	0.00388852	9.67553	3.43861e-21	5.96466e-12	BHMT
1	244094885	cg00823843	+	0.0451163	0.00466387	9.67357	3.49926e-21	6.02362e-12	LOC339529
10	115860297	cg16734433	+	0.0294188	0.00304122	9.67337	3.50544e-21	6.0296e-12	ADRB1
6	32552443	cg26036029	-	0.0788251	0.00815034	9.67139	3.56795e-21	6.08985e-12	HLA-DRB1
9	38672315	cg13837857	+	0.0440014	0.00454973	9.67121	3.57367e-21	6.09535e-12	FAM201A
22	38713874	cg01346718	-	0.0376682	0.00389488	9.6712	3.57386e-21	6.09552e-12	CSNK1E
6	158937125	cg00615592	+	0.0314653	0.00325354	9.67108	3.57762e-21	6.09913e-12	TMEM181
17	7644073	cg14692950	+	0.0418546	0.00432874	9.669	3.64473e-21	6.16322e-12	RPL29P2
16	53407421	cg09744766	+	0.0758937	0.00784944	9.66868	3.65491e-21	6.1729e-12	LOC102723373
7	44104584	cg21448875	-	0.061602	0.00637278	9.66642	3.72935e-21	6.24331e-12	PGAM2
22	32600914	cg24848192	-	0.0889741	0.00920449	9.66638	3.73043e-21	6.24433e-12	RFPL2
2	241034966	cg18663033	-	0.0589826	0.00610227	9.66568	3.75382e-21	6.26631e-12	COPS9
4	83718406	cg13497089	-	0.0324373	0.00335625	9.66475	3.78503e-21	6.29556e-12	SCD5
12	9217529	cg23795048	-	0.0717078	0.00742161	9.66202	3.87816e-21	6.38222e-12	LINC00612
6	13924425	cg26890706	+	0.0482404	0.00499329	9.66104	3.91221e-21	6.41368e-12	RNF182
7	149120622	cg24574963	-	0.0637945	0.00660337	9.6609	3.91681e-21	6.41792e-12	ZNF777
9	124982413	cg13490403	-	0.0641639	0.00664212	9.66015	3.94303e-21	6.44205e-12	LHX6
2	38334178	cg02486145	+	0.0357567	0.00370152	9.66	3.94852e-21	6.44709e-12	CYP1B1-AS1
16	2908892	cg05895034	-	0.0604756	0.00626069	9.65958	3.96327e-21	6.46062e-12	PRSS22
11	68779817	cg13734833	+	0.0280509	0.00290477	9.65683	4.06147e-21	6.55016e-12	MRGPRF-AS1
2	1817891	cg20302572	-	0.0329035	0.00340811	9.65445	4.14823e-21	6.62849e-12	PXDN
12	49726661	cg17570948	-	0.0387869	0.00401797	9.65336	4.1886e-21	6.66469e-12	C1QL4
13	20969084	cg20949342	-	0.0533142	0.00552298	9.65315	4.19643e-21	6.67169e-12	MIR4499
1	247537224	cg23226914	-	0.092386	0.00957058	9.65313	4.19732e-21	6.67249e-12	ZNF496
16	28223152	cg26512406	-	0.034288	0.00355212	9.65283	4.20831e-21	6.68231e-12	XPO6
19	58446898	cg18673377	-	0.0401163	0.00415619	9.65219	4.23233e-21	6.70373e-12	ZNF418
11	118842444	cg24766553	+	0.0451952	0.00468413	9.64858	4.37047e-21	6.8259e-12	FOXR1
1	221064388	cg07903237	-	0.051253	0.00531375	9.64535	4.49745e-21	6.93671e-12	HLX-AS1
10	73565966	cg17641566	+	0.0415497	0.00430879	9.643	4.59252e-21	7.01878e-12	CDH23
5	1725184	cg25416334	-	0.0466271	0.00483538	9.64291	4.59627e-21	7.022e-12	MIR4277
2	74643251	cg24129222	-	0.079855	0.00828311	9.64071	4.68708e-21	7.09967e-12	C2orf81
7	42896970	cg25724260	-	0.0623486	0.00646862	9.63863	4.7742e-21	7.17356e-12	C7orf25
8	144798688	cg24013620	+	0.0529282	0.00549137	9.63844	4.78232e-21	7.18042e-12	MAPK15
6	1555311	cg19137348	+	0.0699365	0.00725676	9.63743	4.82535e-21	7.21667e-12	FOXCUT
1	161993133	cg07122893	-	0.0368223	0.0038211	9.63657	4.86237e-21	7.24774e-12	OLFML2B
12	49933636	cg03222868	+	0.0298806	0.00310085	9.63628	4.87509e-21	7.2584e-12	KCNH3
19	51165207	cg03357547	+	0.025785	0.0026759	9.63602	4.88616e-21	7.26765e-12	C19orf81
6	103780468	cg09512891	-	0.0953536	0.00989661	9.63498	4.93136e-21	7.30537e-12	HACE1
1	3319488	cg12635919	+	0.0341998	0.00354961	9.63481	4.93914e-21	7.31185e-12	ARHGEF16
7	154684433	cg16115627	+	0.102634	0.0106531	9.63424	4.96381e-21	7.33236e-12	PAXIP1-AS2
1	175116228	cg01713438	-	0.069695	0.00723461	9.63356	4.9941e-21	7.35748e-12	KIAA0040
5	110062398	cg11641395	-	0.0855208	0.00887795	9.63295	5.02118e-21	7.37988e-12	TMEM232
2	50201511	cg22322562	-	0.0713306	0.00740684	9.63037	5.13748e-21	7.47549e-12	NRXN1
19	48947560	cg04988514	+	0.070607	0.00733369	9.62776	5.25769e-21	7.57331e-12	GRWD1
1	16400754	cg03466522	-	0.0271188	0.00281694	9.62705	5.2912e-21	7.60041e-12	FAM131C
16	49732623	cg07633317	-	-0.0709966	0.00743007	-9.55532	9.97823e-21	7.68711e-12	ZNF423
17	40307567	cg13470069	-	0.0612543	0.00636524	9.62326	5.47199e-21	7.7453e-12	RAB5C
14	65068635	cg22789982	+	0.0609193	0.00633128	9.62197	5.5348e-21	7.79514e-12	PPP1R36
1	231555522	cg07040244	-	-0.0393057	0.00411493	-9.55198	1.0276e-20	7.81597e-12	EGLN1
8	144850435	cg12109260	-	0.0439567	0.00456987	9.61881	5.69207e-21	7.91886e-12	LOC105375800
6	28442796	cg26418589	NA	0.079347	0.00824958	9.61831	5.71756e-21	7.93878e-12	NA
15	101513246	cg22626168	-	0.0487291	0.00506693	9.6171	5.77921e-21	7.98677e-12	LOC101927751
2	88583557	cg13502474	+	0.0502377	0.00522507	9.61474	5.90116e-21	8.08105e-12	THNSL2
3	127057149	cg20920097	-	0.0692848	0.00720677	9.61386	5.94752e-21	8.11667e-12	LOC101927123
6	36930021	cg23737190	+	0.093436	0.00972136	9.61141	6.07772e-21	8.21604e-12	PI16
12	9217769	cg02883147	+	0.0769511	0.00800775	9.60957	6.17747e-21	8.29155e-12	A2M-AS1
20	5485270	cg20295248	-	0.104946	0.0109248	9.60627	6.36119e-21	8.42922e-12	LINC00654
14	70316972	cg02170386	+	0.0439586	0.00457606	9.60621	6.36451e-21	8.4317e-12	SMOC1
17	46114237	cg03569507	-	0.0309789	0.0032252	9.60528	6.41668e-21	8.47046e-12	MIR152
13	81228965	cg03248761	-	0.0659756	0.00686922	9.60451	6.46056e-21	8.50295e-12	SPRY2
2	45178953	cg02975463	+	0.0392148	0.00408313	9.6041	6.48406e-21	8.52032e-12	SIX3
19	50553699	cg21634218	+	0.0374197	0.00389659	9.6032	6.53641e-21	8.5589e-12	LOC400710
11	76849324	cg23533513	+	0.0577628	0.00601497	9.60317	6.53811e-21	8.56016e-12	MYO7A
7	27144391	cg10573751	-	0.031956	0.00332769	9.60306	6.54428e-21	8.56469e-12	HOXA2
2	174877357	cg14510926	+	0.037237	0.00387764	9.60301	6.54733e-21	8.56694e-12	LOC100128905
17	5015653	cg13225413	-	0.0292006	0.00304086	9.60276	6.5618e-21	8.57757e-12	ZNF232
19	54495222	cg21154793	+	0.0560284	0.00583574	9.6009	6.67051e-21	8.65712e-12	CACNG6
19	54515245	cg15802263	+	0.0557022	0.00580193	9.60064	6.68572e-21	8.66821e-12	CACNG6
16	49518414	cg09231171	+	0.0778555	0.00810955	9.60047	6.69608e-21	8.67575e-12	C16orf78
12	9217763	cg10605084	+	0.0661073	0.00688666	9.59932	6.76474e-21	8.72562e-12	A2M-AS1
1	6170117	cg00252804	+	0.0359632	0.00374937	9.5918	7.22972e-21	9.05765e-12	KCNAB2
6	13924406	cg12646820	+	0.0485786	0.00506653	9.58814	7.46781e-21	9.22402e-12	RNF182
7	29186347	cg22825644	+	0.045472	0.00474338	9.5864	7.5837e-21	9.30416e-12	CHN2
20	37230741	cg13523649	+	0.0576048	0.00600962	9.58543	7.6488e-21	9.34894e-12	ARHGAP40
1	3634918	cg06376715	+	0.0388099	0.00404927	9.58443	7.71689e-21	9.3956e-12	TP73
20	5485294	cg10831901	-	0.102211	0.0106673	9.58171	7.90449e-21	9.52321e-12	LINC00654
2	218938889	cg01712671	+	0.0371727	0.00388021	9.58007	8.01997e-21	9.60111e-12	RUFY4
2	150177004	cg07755203	+	0.0538536	0.00562192	9.57922	8.08038e-21	9.64166e-12	LYPD6
6	27215328	cg07019072	+	0.0342069	0.00357269	9.57455	8.42032e-21	9.8674e-12	PRSS16
21	35831954	cg14535332	-	0.0953305	0.00995686	9.57435	8.43543e-21	9.87735e-12	KCNE1B
4	83934956	cg01882498	-	0.0864878	0.00903343	9.5742	8.44671e-21	9.88476e-12	LIN54
7	55516872	cg03014829	-	0.0603813	0.00630675	9.57408	8.45535e-21	9.89044e-12	VOPP1
3	130467068	cg12153222	-	0.0766238	0.00800669	9.56997	8.76843e-21	1.00945e-11	PIK3R4
1	168356673	cg06122518	+	0.053595	0.00560038	9.5699	8.77363e-21	1.00978e-11	MIR557
15	42566300	cg22058112	+	-0.0164761	0.0017344	-9.49964	1.62844e-20	1.01384e-11	GANC
8	29172998	cg17375585	NA	0.0651757	0.00681169	9.56822	8.90449e-21	1.01821e-11	NA
3	134031685	cg25646708	-	0.0650291	0.00679715	9.56711	8.99249e-21	1.02385e-11	MIR6827
2	233352951	cg02932167	-	0.0433398	0.00453038	9.5665	9.04121e-21	1.02696e-11	ECEL1
17	1395880	cg00597076	-	0.0419579	0.00438675	9.56469	9.18636e-21	1.03619e-11	MYO1C
13	29192851	cg19118519	+	0.0560605	0.00586163	9.56397	9.24479e-21	1.03988e-11	POMP
1	108023482	cg26015416	-	0.0793214	0.00829465	9.56296	9.32785e-21	1.04512e-11	VAV3
12	53183773	cg08594888	-	0.0735807	0.00769615	9.56071	9.51488e-21	1.05683e-11	KRT3
21	46404584	cg27315077	-	0.037619	0.00393525	9.55951	9.61593e-21	1.06312e-11	LINC00163
1	26663426	cg23732845	-	0.0383228	0.00401222	9.55152	1.03174e-20	1.10599e-11	AIM1L
6	70991156	cg15922705	-	0.0302432	0.00316649	9.55101	1.03643e-20	1.10881e-11	COL9A1
2	74729502	cg06768010	+	0.0346151	0.00362489	9.54929	1.05223e-20	1.11827e-11	LBX2-AS1
2	67921775	cg20668221	-	0.0657968	0.00689052	9.54888	1.05606e-20	1.12055e-11	LOC101927701
20	34895979	cg10668414	+	0.0368108	0.00385537	9.54793	1.065e-20	1.12586e-11	DLGAP4
20	5485268	cg25958766	-	0.0802455	0.00840479	9.5476	1.0681e-20	1.1277e-11	LINC00654
20	44829722	cg02661079	+	0.0757058	0.00792963	9.5472	1.07182e-20	1.1299e-11	CD40
7	158785291	cg10570241	+	0.0774439	0.00811179	9.54708	1.07298e-20	1.13059e-11	LINC00689
5	139537190	cg01081189	+	0.0229936	0.0024086	9.54647	1.07873e-20	1.13399e-11	LOC101929719
1	209756976	cg27337148	+	0.0474765	0.00497395	9.54504	1.09244e-20	1.14205e-11	CAMK1G
14	100151561	cg06633543	+	0.0356882	0.00373909	9.54462	1.09644e-20	1.1444e-11	CYP46A1
1	26233709	cg08134856	-	0.0541744	0.00567738	9.54214	1.12065e-20	1.15852e-11	STMN1
6	32489553	cg08188015	-	0.0506308	0.00530773	9.53908	1.15131e-20	1.1762e-11	HLA-DRB5
19	39466716	cg10742957	-	0.0485846	0.00509432	9.53702	1.17231e-20	1.1882e-11	FBXO17
19	15582687	cg08129505	-	0.0665428	0.00697832	9.53565	1.18654e-20	1.19627e-11	RASAL3
6	32847704	cg00892368	+	0.0576881	0.00604996	9.53529	1.19035e-20	1.19842e-11	LOC100294145
19	51165752	cg00380835	+	0.0382398	0.00401043	9.53507	1.19265e-20	1.19972e-11	C19orf81
18	23083692	cg12839156	-	0.0582844	0.00611533	9.53087	1.23758e-20	1.22488e-11	ZNF521
13	23412622	cg24702360	-	0.084381	0.00885615	9.52796	1.26969e-20	1.24261e-11	BASP1P1
10	45359715	cg24969520	+	0.0775429	0.00813879	9.52758	1.27395e-20	1.24495e-11	TMEM72
13	36046056	cg00729885	-	0.0640845	0.00672673	9.52685	1.28216e-20	1.24945e-11	MAB21L1
10	88022859	cg08962038	-	0.0474354	0.00497942	9.52629	1.28849e-20	1.2529e-11	MIR346
19	36024375	cg25498045	+	0.0639628	0.00671492	9.52547	1.29783e-20	1.258e-11	GAPDHS
11	73669256	cg15670924	+	0.0717066	0.00752801	9.52531	1.29964e-20	1.25898e-11	DNAJB13
19	50734287	cg11992783	+	0.062165	0.00652875	9.52173	1.34117e-20	1.2814e-11	MYH14
1	156612436	cg09182138	+	0.0361243	0.00379398	9.52148	1.34413e-20	1.28298e-11	BCAN
2	220351040	cg02557933	+	0.0259828	0.00272911	9.52062	1.35427e-20	1.28841e-11	LOC100996693
1	211803715	cg09811860	+	0.0376392	0.00395369	9.52001	1.36155e-20	1.29229e-11	LOC105748977
6	88757358	cg22144900	+	0.0670447	0.0070431	9.5192	1.37128e-20	1.29746e-11	SPACA1
6	32847788	cg15076318	+	0.0787441	0.00827274	9.5185	1.37976e-20	1.30196e-11	LOC100294145
10	73565625	cg17485681	+	0.0418613	0.00439807	9.5181	1.38465e-20	1.30454e-11	CDH23
1	35586358	cg25035631	+	0.079829	0.00838845	9.51654	1.40371e-20	1.31459e-11	ZMYM1
2	170625479	cg04362989	+	0.0770591	0.0080978	9.51606	1.40974e-20	1.31775e-11	SSB
19	1789460	cg02618733	-	0.0526021	0.00552792	9.51571	1.4141e-20	1.32004e-11	ATP8B3
13	23501397	cg22627570	-	0.0610907	0.00642038	9.51513	1.42133e-20	1.32382e-11	LINC00621
21	35832008	cg23908228	-	0.0743636	0.0078157	9.51465	1.42725e-20	1.32691e-11	KCNE1B
6	30899649	cg13561028	-	0.0455714	0.00478971	9.51443	1.43003e-20	1.32836e-11	SFTA2
9	6716007	cg21478269	+	0.0735093	0.00772655	9.51386	1.43728e-20	1.33213e-11	KDM4C
12	118405665	cg00791253	-	0.0672668	0.00707245	9.51111	1.47243e-20	1.35032e-11	KSR2
10	82296191	cg09623377	-	0.0654313	0.00687968	9.51081	1.47623e-20	1.35227e-11	LOC101929574
15	29210759	cg16225804	+	0.0380592	0.00400319	9.50722	1.52354e-20	1.37641e-11	APBA2
1	36108225	cg21680327	-	0.0760663	0.00800137	9.50666	1.531e-20	1.38019e-11	PSMB2
2	121498812	cg14311362	+	0.0635865	0.00669069	9.50373	1.57097e-20	1.40028e-11	GLI2
10	88730324	cg10376827	+	0.046253	0.00486687	9.50364	1.57217e-20	1.40089e-11	AGAP11
11	11032136	cg01504690	+	0.0273898	0.00288236	9.50256	1.58712e-20	1.40834e-11	ZBED5-AS1
17	48858746	cg19140429	+	0.0649112	0.00683184	9.50128	1.60513e-20	1.41728e-11	MIR8059
2	171830785	cg20200080	+	0.0282155	0.00296976	9.50093	1.61002e-20	1.4197e-11	GORASP2
6	1619134	cg14354168	+	0.0637722	0.00671268	9.50026	1.61957e-20	1.42442e-11	FOXC1
19	50394298	cg05934682	+	0.023534	0.00247742	9.4994	1.63187e-20	1.43048e-11	MIR4750
2	1817409	cg06201514	-	0.117453	0.0123678	9.4967	1.67088e-20	1.44956e-11	PXDN
9	139949063	cg13981310	-	0.0229938	0.00242188	9.4942	1.70796e-20	1.46751e-11	ENTPD2
14	81422098	cg19563130	+	0.0422022	0.00444651	9.49109	1.75525e-20	1.49017e-11	TSHR
10	49514273	cg10308810	+	0.0385496	0.00406271	9.48863	1.79346e-20	1.50827e-11	MAPK8
12	54523294	cg16915863	+	0.0753712	0.00794389	9.48795	1.80427e-20	1.51337e-11	LOC400043
6	70991205	cg09961397	-	0.0304229	0.00320738	9.48528	1.84688e-20	1.5333e-11	COL9A1
1	178455800	cg21033965	+	0.0666484	0.00702907	9.48182	1.90385e-20	1.55965e-11	TEX35
1	40098811	cg12634306	-	0.0541046	0.00570889	9.47725	1.9815e-20	1.595e-11	HEYL
17	81036175	cg01908551	+	0.0360347	0.00380326	9.47469	2.02652e-20	1.61522e-11	METRNL
14	92042333	cg16555466	-	0.0457725	0.00483128	9.4742	2.03516e-20	1.61908e-11	PPP4R3A
4	18321009	cg22803560	-	0.0839074	0.00885661	9.47399	2.039e-20	1.62079e-11	LCORL
3	180588198	cg15367212	-	0.0478969	0.00505581	9.47363	2.04548e-20	1.62368e-11	LOC101928882
4	187219430	cg14349977	+	0.0686	0.00724165	9.47298	2.05709e-20	1.62884e-11	F11
12	52430400	cg03240059	+	0.0276823	0.00292226	9.4729	2.05852e-20	1.62947e-11	NR4A1
17	77766817	cg18733548	-	0.0442002	0.0046661	9.47263	2.06337e-20	1.63162e-11	CBX8
14	94462337	cg24520070	+	0.0436172	0.00460511	9.47148	2.08433e-20	1.6409e-11	LINC00521
12	52281901	cg04349021	+	0.0515886	0.00544701	9.47099	2.09314e-20	1.64478e-11	ANKRD33
6	26615071	cg03240981	NA	0.0547034	0.00577718	9.46888	2.13215e-20	1.6619e-11	NA
6	32490012	cg26981746	-	-0.137297	0.0146098	-9.39761	3.97132e-20	1.67682e-11	HLA-DRB5
10	26222849	cg00155879	+	0.0332999	0.00351869	9.46371	2.23097e-20	1.70465e-11	MYO3A
1	28098848	cg00668034	+	0.07034	0.00743345	9.46262	2.2522e-20	1.71372e-11	STX12
5	110062417	cg06429214	-	0.117264	0.0123932	9.46193	2.26591e-20	1.71956e-11	TMEM232
16	75569459	cg27232078	-	0.050652	0.00535345	9.46156	2.27328e-20	1.72269e-11	CHST5
21	35831871	cg23480619	-	0.104229	0.0110194	9.45869	2.33102e-20	1.74709e-11	KCNE1
12	107348855	cg10082647	+	0.0536516	0.00567248	9.45823	2.34047e-20	1.75105e-11	TMEM263
18	23713838	cg15865827	+	0.0785173	0.0083038	9.45559	2.39505e-20	1.77382e-11	PSMA8
11	102702624	cg15124926	-	0.0575531	0.00608695	9.45516	2.40405e-20	1.77756e-11	MMP3
9	139949108	cg14295062	-	0.0398563	0.0042156	9.45446	2.4188e-20	1.78366e-11	ENTPD2
2	131089942	cg18743464	-	0.0369428	0.00390911	9.45045	2.50509e-20	1.81905e-11	CCDC115
2	95537475	cg05723825	+	0.0611781	0.00647481	9.44863	2.54526e-20	1.83534e-11	TEKT4
2	50201413	cg18396357	-	0.098771	0.0104542	9.44797	2.56013e-20	1.84134e-11	NRXN1
2	1817951	cg11454095	-	0.0441171	0.00466983	9.44726	2.57593e-20	1.8477e-11	PXDN
19	40996118	cg02675646	+	0.0267162	0.00282822	9.4463	2.59776e-20	1.85646e-11	SPTBN4
6	164288623	cg00056541	-	0.0674284	0.00714045	9.44316	2.66995e-20	1.8852e-11	LOC102724152
7	128531479	cg00682002	-	0.0394979	0.00418271	9.44314	2.67043e-20	1.88539e-11	KCP
16	49732376	cg04086531	-	-0.0897844	0.00958158	-9.37052	5.02514e-20	1.91477e-11	ZNF423
19	49524256	cg21456083	-	0.0356619	0.00377817	9.43892	2.77069e-20	1.92473e-11	LOC101059948
8	48100957	cg13136220	+	0.0321111	0.00340254	9.4374	2.80763e-20	1.93907e-11	LOC100287846
5	90575459	cg00335715	-	0.117251	0.0124246	9.43696	2.81834e-20	1.94321e-11	LUCAT1
1	1076296	cg21862126	+	0.0496307	0.00525975	9.43595	2.84332e-20	1.95284e-11	LINC01342
7	27143788	cg13985518	-	0.0468443	0.00496515	9.4346	2.877e-20	1.96577e-11	HOXA2
6	13770042	cg09508938	-	0.0358502	0.00379994	9.43441	2.88192e-20	1.96765e-11	MCUR1
6	28601440	cg20851828	-	0.0469873	0.00498072	9.43383	2.89655e-20	1.97324e-11	ZBED9
5	1673409	cg26360697	-	0.0598369	0.00634376	9.43241	2.9326e-20	1.98696e-11	MIR4277
19	42434385	cg05611670	+	0.0551201	0.00584463	9.43089	2.97166e-20	2.00175e-11	LOC100505585
19	3046805	cg17693604	-	0.0378021	0.00400902	9.42926	3.01431e-20	2.01779e-11	TLE2
6	28601443	cg14654363	-	0.056903	0.00603686	9.42594	3.10298e-20	2.05084e-11	ZBED9
15	29424391	cg11166299	-	0.0292467	0.00310288	9.42565	3.1108e-20	2.05373e-11	NSMCE3
10	91597320	cg22356726	+	0.0746305	0.00791786	9.4256	3.11214e-20	2.05422e-11	LINC00865
2	23886193	cg02696169	-	0.0416783	0.00442277	9.42356	3.16783e-20	2.07474e-11	ATAD2B
12	50356869	cg12690246	-	0.0348897	0.00370245	9.4234	3.17235e-20	2.07639e-11	LOC101927318
1	63249213	cg06366791	+	0.0786814	0.0083496	9.42338	3.17291e-20	2.0766e-11	ATG4C
3	46759588	cg17460445	-	0.0694241	0.00736727	9.42331	3.17482e-20	2.0773e-11	PRSS50
2	45177885	cg07322512	+	0.0321029	0.00340679	9.42322	3.17748e-20	2.07828e-11	SIX3
12	58008183	cg22617406	+	0.0292929	0.00310872	9.42279	3.18916e-20	2.08255e-11	ARHGEF25
6	31733810	cg00330953	-	0.0349042	0.00370514	9.42049	3.25402e-20	2.10617e-11	SAPCD1-AS1
18	43418148	cg02351804	+	0.0188926	0.00200551	9.42036	3.25751e-20	2.10744e-11	SIGLEC15
2	220108094	cg20314884	-	0.0821581	0.00872162	9.42005	3.26632e-20	2.11063e-11	GLB1L
18	10453969	cg06825512	+	0.0434688	0.00461461	9.41982	3.27287e-20	2.113e-11	APCDD1
18	60052372	cg22205276	+	0.0228887	0.00242986	9.41977	3.27431e-20	2.11352e-11	TNFRSF11A
10	88295210	cg26929272	-	0.0227514	0.00241529	9.41974	3.27526e-20	2.11386e-11	WAPL
8	72917845	cg04135198	-	0.0394177	0.00418503	9.41874	3.30383e-20	2.12417e-11	TRPA1
14	103568471	cg10973146	+	0.0412696	0.00438215	9.41765	3.33537e-20	2.13551e-11	EXOC3L4
20	62601743	cg26760212	-	0.0349991	0.0037166	9.41699	3.35479e-20	2.14246e-11	ZNF512B
11	46318527	cg07008193	+	0.0318599	0.00338381	9.41541	3.40131e-20	2.15905e-11	CREB3L1
6	74104600	cg06797068	+	0.0833021	0.00884749	9.41533	3.40346e-20	2.15982e-11	DDX43
2	97174206	cg25534953	-	0.0411458	0.00437029	9.41489	3.41662e-20	2.16449e-11	NEURL3
10	125731617	cg02313554	-	0.0993081	0.0105497	9.41338	3.46198e-20	2.18054e-11	CPXM2
12	248296	cg00292513	-	0.0568737	0.00604332	9.41101	3.53412e-20	2.20587e-11	LOC574538
4	18320910	cg00675229	-	0.0789713	0.00839264	9.40959	3.5779e-20	2.22114e-11	LCORL
2	131673771	cg09015973	+	0.0850707	0.00904095	9.40949	3.58106e-20	2.22224e-11	ARHGEF4
17	30244184	cg19193384	-	0.0570378	0.00606175	9.40945	3.58234e-20	2.22268e-11	UTP6
20	58570133	cg09092525	+	0.0411768	0.00437633	9.40899	3.59674e-20	2.22768e-11	CDH26
2	131449749	cg19910796	+	0.0384468	0.00408652	9.4082	3.62168e-20	2.23632e-11	CYP4F30P
11	417907	cg13463639	-	0.0292401	0.00310816	9.40753	3.64275e-20	2.2436e-11	SIGIRR
2	128166279	cg06202737	+	0.0521681	0.00554629	9.40596	3.69301e-20	2.26088e-11	PROC
17	77675872	cg25882538	-	0.0449293	0.00477679	9.40576	3.69941e-20	2.26307e-11	MIR4739
13	24520049	cg18976044	-	0.0796661	0.00847066	9.40495	3.72562e-20	2.27204e-11	ANKRD20A19P
1	3634867	cg08764037	+	0.0392412	0.00417261	9.40448	3.74094e-20	2.27726e-11	TP73
17	1396123	cg22795769	-	0.0365155	0.0038832	9.40347	3.77377e-20	2.28844e-11	MYO1C
2	54935920	cg20454887	+	0.0430354	0.0045773	9.40192	3.82513e-20	2.30582e-11	EML6
20	43935460	cg14921939	+	0.0553382	0.00588628	9.40121	3.84876e-20	2.31379e-11	RBPJL
18	76322683	cg01200150	+	0.0749741	0.00797866	9.39683	3.9984e-20	2.36374e-11	SALL3
19	50962411	cg10687087	+	0.0591986	0.00630081	9.3954	4.04852e-20	2.38029e-11	EMC10
19	44128109	cg23263641	-	0.0471515	0.005019	9.3946	4.07667e-20	2.38954e-11	ZNF428
11	18230629	cg12302402	+	0.0852113	0.00907082	9.39399	4.09816e-20	2.39659e-11	LOC494141
10	44102591	cg27213549	+	0.0361145	0.00384551	9.39134	4.19379e-20	2.42774e-11	ZNF485
19	46142930	cg18515250	-	0.0318226	0.00338909	9.38971	4.2537e-20	2.4471e-11	EML2
13	30077344	cg18091046	-	0.0955684	0.0101789	9.38891	4.28355e-20	2.4567e-11	MTUS2-AS1
16	4506231	cg07437923	-	-0.227159	0.02438	-9.31741	7.95985e-20	2.48128e-11	NMRAL1
2	220108267	cg09715285	-	0.0856256	0.00912212	9.38659	4.37059e-20	2.48452e-11	GLB1L
22	42347272	cg24119722	+	0.0375086	0.00399636	9.3857	4.40455e-20	2.49531e-11	LINC00634
11	43579878	cg26039305	+	0.0426529	0.00454459	9.38542	4.4152e-20	2.49869e-11	MIR670
2	50201505	cg20536469	-	0.0728658	0.00776405	9.38504	4.43011e-20	2.50341e-11	NRXN1
19	53107200	cg06484123	+	0.0681161	0.00725938	9.38318	4.50199e-20	2.52607e-11	ZNF137P
6	32118399	cg11617964	-	0.0551642	0.00587931	9.38278	4.51796e-20	2.53108e-11	PRRT1
1	22919937	cg15597364	+	0.0672682	0.00716934	9.38276	4.5185e-20	2.53125e-11	EPHA8
3	138667775	cg09373597	+	0.0330063	0.00351779	9.3827	4.52103e-20	2.53204e-11	FOXL2NB
7	1329410	cg03110795	+	0.064173	0.00683996	9.38208	4.54541e-20	2.53968e-11	UNCX
20	37230612	cg08438366	+	0.0469953	0.00500918	9.38184	4.55496e-20	2.54267e-11	ARHGAP40
14	81422160	cg01682285	+	0.0384225	0.00409542	9.38182	4.55547e-20	2.54282e-11	TSHR
6	90597340	cg17962638	+	0.0502025	0.00535199	9.38014	4.62244e-20	2.56368e-11	GJA10
2	95537405	cg05852568	+	0.109713	0.0116982	9.3786	4.68496e-20	2.58304e-11	TEKT4
16	3931489	cg00039463	-	0.0362433	0.0038649	9.37755	4.7276e-20	2.59617e-11	CREBBP
6	13924355	cg23626546	+	0.0343882	0.00366747	9.37654	4.76929e-20	2.60896e-11	RNF182
15	101514156	cg19190699	-	0.0359545	0.00383502	9.37529	4.82147e-20	2.6249e-11	LOC101927751
7	157586866	cg10613546	+	0.0241884	0.00258016	9.37477	4.84348e-20	2.6316e-11	LOC100506585
20	25128777	cg26787381	-	0.0533615	0.00569255	9.37392	4.87921e-20	2.64245e-11	LOC284798
8	144822917	cg22457769	+	0.0581627	0.00620608	9.37188	4.96651e-20	2.66881e-11	FAM83H-AS1
20	5485144	cg21235746	-	0.0836382	0.0089251	9.37111	4.99944e-20	2.6787e-11	LINC00654
6	164051738	cg19767622	-	0.0543479	0.00580021	9.36998	5.04886e-20	2.69349e-11	LOC102724152
1	41982392	cg13170051	-	0.0659522	0.00703875	9.36988	5.05325e-20	2.6948e-11	EDN2
8	72916620	cg24523948	-	0.0418261	0.00446457	9.36845	5.11626e-20	2.71356e-11	TRPA1
1	63249199	cg24082680	+	0.0981008	0.0104727	9.36726	5.16933e-20	2.72928e-11	ATG4C
11	59325534	cg05149097	-	0.0481253	0.00513777	9.36695	5.18336e-20	2.73342e-11	MIR3162
3	170746265	cg14777768	-	0.037138	0.003965	9.36646	5.20556e-20	2.73996e-11	SLC2A2
19	39689909	cg17835109	+	0.0427436	0.00456406	9.36527	5.25973e-20	2.75589e-11	NCCRP1
2	113997917	cg23564664	+	-0.0340464	0.00366324	-9.29408	9.73483e-20	2.77913e-11	PAX8-AS1
7	42896801	cg07673020	-	0.0692073	0.00739185	9.36265	5.38029e-20	2.79106e-11	C7orf25
19	42434572	cg23860337	+	0.0551765	0.00589355	9.36218	5.40235e-20	2.79746e-11	LOC100505585
6	27206911	cg26533311	+	0.0786154	0.00839786	9.36136	5.44095e-20	2.80863e-11	PRSS16
4	141500606	cg08643994	-	0.0776841	0.00829959	9.35998	5.50631e-20	2.82746e-11	UCP1
2	74642838	cg03292743	-	0.0623051	0.00665795	9.358	5.60201e-20	2.85486e-11	C2orf81
19	55595022	cg07608565	+	0.0870084	0.00930182	9.35392	5.80344e-20	2.91185e-11	EPS8L1
1	244080114	cg18085407	+	0.0581547	0.00621821	9.35232	5.88472e-20	2.9346e-11	LOC339529
5	1725823	cg01815292	-	0.0649837	0.00695169	9.3479	6.11405e-20	2.99805e-11	MIR4277
18	43418829	cg05752393	+	0.0625199	0.0066898	9.34555	6.23999e-20	3.03245e-11	SIGLEC15
6	147124984	cg11637682	-	0.0753543	0.00806315	9.34551	6.24195e-20	3.03298e-11	KATNBL1P6
7	129143037	cg16141056	+	0.0323532	0.00346234	9.34431	6.30758e-20	3.05078e-11	SMKR1
19	55591437	cg24402300	+	0.0569325	0.00609328	9.3435	6.35155e-20	3.06266e-11	EPS8L1
8	99984763	cg10409981	+	0.0844056	0.00903641	9.34061	6.51276e-20	3.10591e-11	OSR2
16	776416	cg04050728	-	0.0354339	0.00379412	9.33915	6.5954e-20	3.1279e-11	CCDC78
2	75938223	cg11051158	-	0.0370443	0.00396702	9.33808	6.6571e-20	3.14423e-11	GCFC2
22	51039805	cg00083937	+	0.0463013	0.00496031	9.33436	6.87452e-20	3.20127e-11	MAPK8IP2
6	28953923	cg04851089	+	0.0565412	0.00605747	9.33412	6.88895e-20	3.20503e-11	HCG16
2	127643360	cg04202002	+	0.0339864	0.00364133	9.33351	6.92506e-20	3.21442e-11	LOC101929926
2	88583845	cg24648385	+	0.0586124	0.00628062	9.33225	7.00109e-20	3.23411e-11	THNSL2
7	5111669	cg04336379	+	0.0650225	0.00696776	9.33191	7.02164e-20	3.23942e-11	RBAKDN
3	72496851	cg22685502	-	0.0357205	0.00382787	9.3317	7.03488e-20	3.24283e-11	RYBP
2	1859035	cg00158539	-	0.0710491	0.00761449	9.33078	7.09088e-20	3.25725e-11	PXDN
6	112688078	cg13073566	+	0.0584305	0.00626229	9.33053	7.10644e-20	3.26124e-11	RFPL4B
6	30228083	cg27011480	+	0.0667887	0.0071588	9.32959	7.16433e-20	3.27608e-11	HLA-L
16	3314928	cg04519177	+	0.0343692	0.00368391	9.32955	7.16645e-20	3.27662e-11	LINC00921
8	2585235	cg01649497	NA	0.0965438	0.0103488	9.329	7.20101e-20	3.28545e-11	NA
11	60718568	cg14130459	-	0.048096	0.00515626	9.32768	7.28338e-20	3.30641e-11	SLC15A3
1	27718269	cg23230486	+	0.0274378	0.00294251	9.32463	7.47819e-20	3.35559e-11	GPR3
11	18230625	cg09511963	+	0.0767204	0.00823047	9.3215	7.68308e-20	3.4067e-11	LOC494141
11	70048852	cg19679397	+	0.048025	0.00515217	9.32133	7.69477e-20	3.4096e-11	FADD
19	54496611	cg01381795	+	0.0336148	0.00360661	9.32034	7.76066e-20	3.4259e-11	CACNG6
13	113763758	cg07472704	+	0.0628713	0.00674635	9.31929	7.83116e-20	3.44327e-11	F7
6	32489203	cg01341801	-	-0.160114	0.017311	-9.24925	1.43173e-19	3.45307e-11	HLA-DRB5
19	56687388	cg08043592	+	0.0324421	0.00348141	9.31867	7.87367e-20	3.45371e-11	GALP
11	111783563	cg11694519	+	0.0624733	0.00670486	9.31761	7.9456e-20	3.47132e-11	HSPB2
1	92545650	cg26580095	+	0.0298621	0.00320502	9.3173	7.96744e-20	3.47665e-11	BTBD8
16	56995201	cg03232842	+	0.0315708	0.00338859	9.3168	8.00167e-20	3.485e-11	CETP
12	14720974	cg11905611	-	0.0389437	0.00418005	9.31658	8.01667e-20	3.48865e-11	PLBD1
8	8580376	cg26100214	+	0.033366	0.00358163	9.31587	8.06656e-20	3.50077e-11	CLDN23
17	2654874	cg10587449	-	0.0317727	0.00341102	9.31473	8.14617e-20	3.52005e-11	MIR1253
12	50497827	cg24210717	+	0.037202	0.0039952	9.31169	8.36267e-20	3.57206e-11	GPD1
20	62178744	cg03330516	-	0.0426279	0.00457937	9.30869	8.58215e-20	3.62419e-11	SRMS
19	7927974	cg02961707	-	0.0508959	0.00546777	9.30836	8.60681e-20	3.63001e-11	PRR36
3	23713773	cg18648917	+	0.0432216	0.00464384	9.30729	8.68639e-20	3.64874e-11	UBE2E1
4	184642694	cg22078781	+	0.0781935	0.00840138	9.30722	8.69152e-20	3.64994e-11	TRAPPC11
6	13874001	cg25691763	+	0.0423313	0.00454824	9.30719	8.69425e-20	3.65058e-11	RNF182
19	35715940	cg07819892	-	0.0171776	0.00184565	9.30712	8.69927e-20	3.65176e-11	FAM187B
12	119592035	cg01254303	-	0.126575	0.0136005	9.30659	8.73938e-20	3.66116e-11	LOC105370024
17	46641708	cg13479204	-	-0.0731017	0.00791474	-9.23614	1.60221e-19	3.67869e-11	HOXB3
16	2908211	cg21452411	-	0.0482282	0.00518394	9.30339	8.98415e-20	3.71815e-11	PRSS22
11	107779099	cg12974393	NA	0.0743746	0.00799459	9.30312	9.00486e-20	3.72294e-11	NA
3	134031551	cg19234738	-	0.0520132	0.00559325	9.29927	9.30855e-20	3.79262e-11	MIR6827
6	33561264	cg05602975	-	0.0420434	0.00452204	9.29745	9.4566e-20	3.82623e-11	LINC00336
5	132158625	cg21811204	-	0.0515626	0.00554678	9.29595	9.57912e-20	3.85386e-11	SHROOM1
6	32522683	cg25140213	-	-0.13483	0.0146139	-9.22613	1.74581e-19	3.86066e-11	HLA-DRB6
2	109251064	cg10879348	+	0.13589	0.0146196	9.29511	9.64915e-20	3.86959e-11	LIMS1
6	160783945	cg17768600	+	0.0572626	0.00616155	9.29352	9.78173e-20	3.89922e-11	SLC22A3
12	118405988	cg16300531	-	0.0907419	0.00976465	9.29291	9.83399e-20	3.91085e-11	KSR2
17	47979069	cg05310240	-	0.0381597	0.00410651	9.2925	9.86892e-20	3.91861e-11	TAC4
17	73642080	cg11619216	+	0.0262055	0.00282044	9.2913	9.97123e-20	3.94127e-11	SMIM6
12	50475167	cg16615454	+	0.0265701	0.00285998	9.29032	1.00556e-19	3.95988e-11	SMARCD1
1	2345400	cg20136951	-	0.0254157	0.00273636	9.28815	1.02459e-19	4.0016e-11	PEX10
5	55117749	cg09165004	+	0.0586168	0.00631337	9.28454	1.05691e-19	4.07167e-11	IL31RA
1	3774827	cg22157494	+	0.0557907	0.0060096	9.2836	1.0655e-19	4.09013e-11	DFFB
1	25944712	cg16836311	+	0.0438984	0.00472933	9.28215	1.0789e-19	4.11879e-11	MAN1C1
8	99377018	cg18109033	+	0.0464139	0.00500137	9.28023	1.09689e-19	4.15705e-11	KCNS2
19	50861923	cg06747330	-	0.0689238	0.00742715	9.27998	1.09928e-19	4.16209e-11	NAPSA
3	52351963	cg22084642	+	0.0676423	0.00728959	9.27929	1.10578e-19	4.17585e-11	DNAH1
11	13983986	cg09191626	+	0.0386968	0.00417042	9.27887	1.1098e-19	4.18431e-11	SPON1
15	59156878	cg25595834	-	0.0332627	0.00358517	9.27786	1.11952e-19	4.20475e-11	SLTM
6	32117281	cg05767720	-	0.0515665	0.00555827	9.27745	1.12351e-19	4.21312e-11	PRRT1
6	32526669	cg11752699	-	-0.113077	0.0122816	-9.20698	2.057e-19	4.23373e-11	HLA-DRB6
7	157368976	cg04996300	-	0.0381953	0.00411798	9.27525	1.14493e-19	4.25782e-11	MIR153-2
8	11471571	cg16284953	+	0.0509303	0.00549123	9.27484	1.14895e-19	4.26618e-11	LINC00208
17	56028168	cg20430263	-	0.0267297	0.0028824	9.2734	1.16328e-19	4.29584e-11	CUEDC1
6	150378738	cg27399125	-	0.0421585	0.0045468	9.27212	1.17618e-19	4.32239e-11	ULBP3
16	70484978	cg03929570	NA	0.068101	0.00734539	9.27125	1.18502e-19	4.34051e-11	NA
5	139492535	cg00079023	+	0.0318642	0.00343711	9.27062	1.19152e-19	4.3538e-11	PURA
5	126409308	cg21113900	-	0.0671269	0.00724142	9.26986	1.1993e-19	4.36967e-11	C5orf63
11	1650863	cg05866737	+	0.0356291	0.00384356	9.26982	1.19969e-19	4.37046e-11	KRTAP5-5
8	60032745	cg11559731	-	0.0463241	0.00499796	9.2686	1.21235e-19	4.39617e-11	TOX
6	28058856	cg18105139	+	0.0541438	0.00584169	9.26851	1.21328e-19	4.39806e-11	ZSCAN12P1
7	44105338	cg12631925	-	0.0594064	0.00641037	9.26724	1.2266e-19	4.42498e-11	PGAM2
3	50397379	cg23406136	-	0.0281707	0.00304042	9.26539	1.24626e-19	4.46447e-11	TMEM115
1	38513318	cg21270860	-	0.0427058	0.00461054	9.26265	1.27607e-19	4.52382e-11	POU3F1
18	43419501	cg07869839	+	0.0400327	0.00432199	9.26257	1.27688e-19	4.52543e-11	SIGLEC15
7	42896398	cg04816171	-	0.0680858	0.00735156	9.2614	1.28979e-19	4.55094e-11	C7orf25
15	85201151	cg12863693	-	0.0727141	0.00785239	9.26013	1.30402e-19	4.57891e-11	NMB
10	133251860	cg13584272	-	0.0539819	0.00583013	9.25913	1.31518e-19	4.60078e-11	TCERG1L
14	103397019	cg23918296	+	0.0417834	0.00451307	9.25829	1.32473e-19	4.61941e-11	AMN
14	105877289	cg10249246	-	0.0289997	0.00313289	9.25655	1.34471e-19	4.65821e-11	LOC100507437
22	42548792	cg05082376	-	0.0512301	0.0055347	9.25617	1.34915e-19	4.6668e-11	CYP2D7
2	84743743	cg20442322	+	0.0372005	0.00401933	9.2554	1.35809e-19	4.68405e-11	DNAH6
19	36000517	cg22345576	-	0.0384044	0.00414942	9.25536	1.35852e-19	4.68487e-11	DMKN
15	59157857	cg02754470	-	0.040792	0.004408	9.25408	1.37355e-19	4.71376e-11	SLTM
1	244094935	cg13808012	+	0.0412886	0.00446235	9.25267	1.39035e-19	4.74588e-11	LOC339529
4	77341841	cg03405128	-	0.0514632	0.00556233	9.25208	1.39731e-19	4.75914e-11	CCDC158
13	112575735	cg08121117	+	0.0581034	0.00628039	9.25156	1.40367e-19	4.77122e-11	LINC00354
4	299051	cg14626309	-	0.0341704	0.00369351	9.25148	1.40463e-19	4.77306e-11	ZNF732
6	28558113	cg25679766	-	0.0486474	0.00525847	9.25124	1.40744e-19	4.77837e-11	ZBED9
1	39547881	cg26906273	+	0.0489632	0.0052941	9.24864	1.43933e-19	4.83857e-11	MACF1
18	31021065	cg18382305	-	0.0437118	0.00472639	9.24846	1.44151e-19	4.84265e-11	CCDC178
3	170746073	cg24302235	-	0.0270756	0.00292767	9.24818	1.44499e-19	4.84918e-11	SLC2A2
17	46507830	cg12513481	-	0.0312299	0.00337766	9.24599	1.47235e-19	4.90025e-11	SKAP1
1	227746882	cg15594585	NA	0.0610787	0.00660597	9.24599	1.4724e-19	4.90035e-11	NA
15	42566375	cg04999036	+	-0.0249146	0.00271508	-9.17638	2.67174e-19	4.90413e-11	GANC
2	136783103	cg09772299	-	0.0319542	0.00345638	9.245	1.48492e-19	4.92358e-11	DARS
3	142666320	cg21136104	-	0.090424	0.00978266	9.24329	1.50688e-19	4.96412e-11	PAQR9
2	127728910	cg17962090	+	0.0510171	0.00552043	9.2415	1.53021e-19	5.0069e-11	LOC101929926
6	84743033	cg21361470	+	0.0284437	0.0030785	9.23948	1.55697e-19	5.05562e-11	MRAP2
3	128151236	cg06705862	+	0.0726524	0.00786398	9.23863	1.56844e-19	5.0764e-11	DNAJB8-AS1
19	54927903	cg14814062	+	0.0365941	0.00396128	9.23794	1.57768e-19	5.09307e-11	TTYH1
6	32847830	cg01607625	NA	0.0628534	0.00680448	9.23707	1.58954e-19	5.11441e-11	NA
11	128693961	cg15509024	-	0.0458724	0.00496672	9.23596	1.60476e-19	5.14171e-11	KCNJ1
17	42463640	cg13668490	-	0.0372254	0.00403053	9.23587	1.60594e-19	5.14382e-11	ITGA2B
16	4525986	cg14951292	+	0.0507991	0.00550157	9.23356	1.63807e-19	5.20105e-11	HMOX2
2	118616377	cg22762992	+	0.0768338	0.00832372	9.2307	1.67879e-19	5.27286e-11	DDX18
9	130691409	cg02021127	-	0.0374137	0.00405332	9.23038	1.68335e-19	5.28086e-11	PIP5KL1
6	32847605	cg00797104	+	0.0576959	0.00625187	9.22858	1.70953e-19	5.32657e-11	LOC100294145
2	72079498	cg25705148	-	0.0681452	0.00738428	9.22842	1.71194e-19	5.33076e-11	CYP26B1
6	28058911	cg17849569	+	0.0520996	0.00564557	9.22841	1.71207e-19	5.33099e-11	ZSCAN12P1
1	226905595	cg04213163	-	0.0257703	0.002793	9.22674	1.7367e-19	5.37368e-11	ITPKB
1	9885039	cg24691879	-	0.0317654	0.00344331	9.22525	1.75905e-19	5.41219e-11	CLSTN1
7	27143717	cg06401979	-	0.0622616	0.00675051	9.22324	1.78968e-19	5.4646e-11	HOXA2
2	88583805	cg23924370	+	0.0439057	0.00476034	9.22322	1.78989e-19	5.46496e-11	THNSL2
16	49518536	cg05713954	+	0.0662589	0.00718402	9.22309	1.79195e-19	5.46848e-11	C16orf78
14	105511982	cg02210934	-	0.0288255	0.00312594	9.22137	1.81852e-19	5.51361e-11	GPR132
19	51815658	cg18568930	+	0.0501552	0.00544008	9.21957	1.84685e-19	5.56141e-11	IGLON5
17	65990817	cg12739664	-	0.0321701	0.00348939	9.21939	1.84959e-19	5.56601e-11	C17orf58
14	51339145	cg26993848	+	0.033374	0.00362047	9.21814	1.86954e-19	5.59945e-11	ABHD12B
11	32112091	cg21160842	+	0.0481551	0.00522515	9.21604	1.90353e-19	5.65607e-11	RCN1
5	13810195	cg20738735	-	0.0538999	0.00584879	9.21556	1.9114e-19	5.66911e-11	DNAH5
20	30619096	cg02182210	+	0.0506991	0.00550156	9.2154	1.9139e-19	5.67325e-11	CCM2L
2	74875548	cg01287476	-	0.036867	0.00400087	9.21472	1.92507e-19	5.69171e-11	M1AP
4	113985495	cg16931969	+	-0.0726468	0.00794473	-9.14402	3.51987e-19	5.72585e-11	ANK2
4	56024434	cg07123701	-	0.0657309	0.00713555	9.21175	1.97461e-19	5.77303e-11	KDR
1	23003569	cg02623028	+	0.0423827	0.0046019	9.20982	2.00763e-19	5.82672e-11	C1QB
20	62179030	cg17793372	-	0.0424103	0.00460506	9.20949	2.01333e-19	5.83595e-11	SRMS
1	145415659	cg15553912	+	0.0312623	0.00339462	9.20937	2.01535e-19	5.83921e-11	HFE2
12	119591747	cg27010159	-	0.116375	0.0126372	9.20891	2.02321e-19	5.85193e-11	LOC105370024
8	29172968	cg03364486	-	0.0606194	0.00658373	9.20745	2.04869e-19	5.89295e-11	DUSP4
20	30437560	cg06842409	-	0.0556623	0.00604566	9.20699	2.05672e-19	5.90584e-11	FOXS1
19	51330265	cg15116481	-	0.0556731	0.0060472	9.20643	2.06659e-19	5.92164e-11	KLK1
19	49524228	cg12062282	-	0.0319834	0.00347407	9.20633	2.06846e-19	5.92463e-11	LOC101059948
1	33547713	cg05923595	+	0.0490401	0.00532803	9.20417	2.10696e-19	5.98594e-11	AZIN2
6	164255857	cg24037976	-	0.0258165	0.00280522	9.20299	2.12834e-19	6.01977e-11	LOC102724152
3	12595473	cg24847846	+	0.0665454	0.00723097	9.20283	2.13127e-19	6.02439e-11	MKRN2
17	37821661	cg08345719	+	0.0186014	0.00202128	9.20276	2.13252e-19	6.02636e-11	TCAP
6	32118375	cg22849665	-	0.0595042	0.00646678	9.20152	2.15527e-19	6.06216e-11	PRRT1
19	40993713	cg07515422	+	0.0689304	0.00749252	9.19989	2.18548e-19	6.10946e-11	SPTBN4
19	46094335	cg00548633	-	0.0514834	0.00559613	9.19983	2.18672e-19	6.11139e-11	OPA3
6	31607648	cg15809217	+	0.0346214	0.00376354	9.19916	2.19932e-19	6.13101e-11	MIR6832
1	228297975	cg08158976	-	0.0468535	0.00509355	9.19859	2.20993e-19	6.14752e-11	MRPL55
7	117119393	cg09181792	+	0.0479645	0.00521475	9.19784	2.22422e-19	6.16966e-11	CFTR
10	88149210	cg00084770	-	0.0231954	0.00252188	9.19768	2.22723e-19	6.17433e-11	GRID1
6	112688010	cg14673415	+	0.0480824	0.00522788	9.1973	2.23448e-19	6.18553e-11	RFPL4B
1	43250691	cg13781744	-	0.0684585	0.00744427	9.19613	2.25689e-19	6.22009e-11	LOC105378683
12	50475360	cg27483455	+	0.00513843	0.000558908	9.1937	2.30435e-19	6.29276e-11	SMARCD1
13	107222835	cg20279327	-	0.080223	0.0087272	9.19229	2.33225e-19	6.33516e-11	ARGLU1
3	88050264	cg08967764	+	0.0555559	0.006044	9.19191	2.33986e-19	6.34669e-11	HTR1F
6	27018112	cg23634477	NA	0.0340329	0.00370268	9.19141	2.34986e-19	6.36182e-11	NA
1	3282757	cg03126058	+	0.0328215	0.00357258	9.18707	2.43851e-19	6.49467e-11	ARHGEF16
12	9217583	cg13575925	-	0.0753206	0.00819876	9.18683	2.44367e-19	6.50233e-11	LINC00612
8	48675771	cg24160421	-	0.0625312	0.00680713	9.18612	2.45838e-19	6.52414e-11	CEBPD
5	5495215	cg16698038	+	0.0484265	0.00527356	9.1829	2.52701e-19	6.62517e-11	ICE1
11	129488102	cg11507770	-	0.0611496	0.00665962	9.18215	2.54323e-19	6.64886e-11	LINC01395
6	28446794	cg03350138	-	0.0765104	0.00833277	9.18188	2.54916e-19	6.6575e-11	ZSCAN23
7	149120687	cg24933709	-	0.0492355	0.00536236	9.18167	2.55369e-19	6.6641e-11	ZNF777
16	85845811	cg06521653	+	0.0519176	0.00565513	9.18063	2.57638e-19	6.69709e-11	COX4I1
17	74836683	cg00670942	+	0.0478959	0.00521747	9.1799	2.59255e-19	6.72051e-11	LINC00868
19	49636270	cg08319905	+	0.0379872	0.00413849	9.17899	2.6127e-19	6.74961e-11	PPFIA3
6	28505394	cg01204927	+	0.0408784	0.00445378	9.17837	2.62659e-19	6.7696e-11	GPX5
10	116581248	cg07216976	+	0.0366882	0.0039974	9.17803	2.63438e-19	6.78079e-11	FAM160B1
6	32120203	cg04749507	-	0.026261	0.00286202	9.17571	2.68705e-19	6.8561e-11	PRRT1
3	169684056	cg13888070	NA	0.0420416	0.00458189	9.17562	2.68907e-19	6.85899e-11	NA
7	5111916	cg04217778	+	0.0561395	0.00611847	9.17542	2.69368e-19	6.86555e-11	RBAKDN
19	42431930	cg00533649	+	0.0419981	0.00457754	9.17481	2.70758e-19	6.88529e-11	LOC100505585
11	102702414	cg02344527	-	0.0560413	0.00610832	9.17458	2.71288e-19	6.89281e-11	MMP3
19	7852214	cg07835650	+	0.0441855	0.00481851	9.16994	2.82245e-19	7.04677e-11	CLEC4GP1
10	88023243	cg13842556	-	0.0577666	0.00629995	9.16938	2.83604e-19	7.06569e-11	MIR346
20	5485284	cg16763089	-	0.107364	0.0117098	9.16878	2.85068e-19	7.086e-11	LINC00654
1	203044677	cg15618108	-	0.0370839	0.00404498	9.16788	2.87244e-19	7.11613e-11	MYOG
16	633868	cg00953006	+	0.0505415	0.00551353	9.16681	2.89885e-19	7.15256e-11	RAB40C
20	24448859	cg20631768	+	0.0445387	0.00485891	9.16638	2.9095e-19	7.16721e-11	SYNDIG1
19	13122381	cg11127915	+	0.0473819	0.00516991	9.16494	2.94534e-19	7.21633e-11	NFIX
6	33714631	cg10714061	-	0.0284581	0.0031054	9.16407	2.96732e-19	7.24632e-11	IP6K3
19	54515274	cg12186618	+	0.0489492	0.00534192	9.16323	2.98858e-19	7.27524e-11	CACNG6
3	72704701	cg17057719	-	0.0681438	0.00743704	9.16276	3.0006e-19	7.29156e-11	LOC105377162
1	242220475	cg09361966	-	0.0692155	0.00755622	9.16006	3.07041e-19	7.3857e-11	MAP1LC3C
3	53530247	cg14843888	+	0.0334607	0.00365322	9.15923	3.09227e-19	7.41499e-11	CACNA1D
17	42029727	cg06238004	-	0.0429286	0.00468717	9.15874	3.10512e-19	7.43216e-11	PPY
21	45789122	cg16190478	+	0.0455499	0.00497366	9.15823	3.11885e-19	7.45048e-11	TRPM2
2	109124576	cg04879348	+	0.129278	0.0141162	9.15813	3.12141e-19	7.45388e-11	GCC2
17	47968096	cg08002151	-	0.0340395	0.00371741	9.15676	3.15813e-19	7.50267e-11	TAC4
7	100203651	cg21684654	+	0.0268865	0.00293635	9.15644	3.16659e-19	7.51387e-11	PCOLCE
12	52281810	cg19948393	+	0.0527331	0.00575953	9.15581	3.18372e-19	7.53651e-11	ANKRD33
1	156093948	cg19238380	+	0.0346871	0.00378893	9.15486	3.20955e-19	7.57057e-11	LMNA
12	102036563	cg21726618	+	0.0427775	0.00467269	9.15479	3.21137e-19	7.57296e-11	MYBPC1
1	47973566	cg11585805	-	0.0388462	0.00424381	9.15363	3.24344e-19	7.61505e-11	LINC01389
2	11101592	cg03440414	+	0.0356412	0.00389413	9.15252	3.27405e-19	7.65504e-11	KCNF1
6	32055046	cg07810190	-	0.0400064	0.00437113	9.15241	3.27718e-19	7.65913e-11	TNXB
18	22007271	cg03614916	+	0.0312081	0.00341011	9.15165	3.29861e-19	7.68703e-11	IMPACT
7	95026248	cg08461772	-	0.0451731	0.00493691	9.15008	3.3429e-19	7.74442e-11	PON3
20	37230389	cg04608177	+	0.0516756	0.00564766	9.14992	3.34731e-19	7.75011e-11	ARHGAP40
7	158766061	cg25332918	+	0.0875313	0.00956721	9.1491	3.37101e-19	7.78067e-11	LINC00689
10	43571169	cg23042076	+	0.0240912	0.0026334	9.1483	3.39381e-19	7.80999e-11	RET
19	7852051	cg13544883	+	0.0355838	0.00388968	9.14825	3.39549e-19	7.81214e-11	CLEC4GP1
3	72704603	cg24148085	-	0.0485057	0.00530235	9.14797	3.4036e-19	7.82254e-11	LOC105377162
17	42462260	cg00062245	-	0.0358443	0.0039186	9.14724	3.42478e-19	7.84965e-11	ITGA2B
6	26569537	cg05132821	+	0.0242091	0.00264669	9.14693	3.43359e-19	7.86091e-11	LOC105374988
14	21094001	cg03041696	-	0.0271697	0.0029713	9.14404	3.51914e-19	7.96954e-11	OR6S1
4	77341912	cg19311244	-	0.0446319	0.00488163	9.14283	3.5555e-19	8.01537e-11	CCDC158
14	96180826	cg23114311	-	0.0455127	0.00497815	9.1425	3.56575e-19	8.02823e-11	TCL1A
14	94462607	cg04956882	+	0.0358853	0.0039254	9.14183	3.5861e-19	8.05376e-11	LINC00521
16	53407013	cg08615070	+	0.0527051	0.00576607	9.14056	3.62493e-19	8.10228e-11	LOC102723373
6	28602543	cg20379725	-	0.0352048	0.00385179	9.13985	3.64682e-19	8.12952e-11	ZBED9
1	42611670	cg22816091	+	0.075517	0.00826257	9.13964	3.65332e-19	8.13759e-11	GUCA2B
20	3644151	cg06919203	-	0.0386735	0.0042319	9.13857	3.68686e-19	8.17917e-11	GFRA4
11	60535066	cg21043727	+	0.0377519	0.00413195	9.13659	3.74931e-19	8.25614e-11	MS4A15
1	17600880	cg08277548	+	0.0427618	0.00468084	9.1355	3.78432e-19	8.29904e-11	MIR3972
1	110614161	cg27569858	-	0.0278909	0.00305308	9.1353	3.79064e-19	8.30677e-11	ALX3
11	18230961	cg05640342	+	0.0538205	0.0058917	9.13496	3.80163e-19	8.32019e-11	LOC494141
9	139872246	cg02156769	+	0.0325658	0.00356528	9.13416	3.82769e-19	8.35194e-11	PTGDS
19	42429841	cg18655918	+	0.0460144	0.00503773	9.13397	3.83396e-19	8.35957e-11	LOC100505585
19	51487229	cg06707544	-	0.0551514	0.00603834	9.13355	3.84764e-19	8.37619e-11	KLK7
11	61880123	cg25870396	+	0.049869	0.00546017	9.13322	3.85853e-19	8.3894e-11	INCENP
9	34988588	cg14644378	-	0.0546228	0.005981	9.13271	3.87529e-19	8.4097e-11	DNAJB5-AS1
17	29886885	cg08667128	+	0.0623912	0.00683293	9.13095	3.9335e-19	8.47991e-11	MIR193A
10	104676907	cg15439196	+	0.0513331	0.00562204	9.13069	3.94238e-19	8.49057e-11	CNNM2
1	178445641	cg19498794	+	0.0491868	0.00538751	9.12977	3.97306e-19	8.52734e-11	TEX35
10	50829959	cg19758837	+	0.0422309	0.00462623	9.12858	4.01352e-19	8.57566e-11	CHAT
10	44163067	cg25888561	-	0.0727701	0.00797316	9.12688	4.07209e-19	8.64521e-11	ZNF32
12	51236768	cg12439325	+	0.0469068	0.00513949	9.12674	4.07679e-19	8.65078e-11	TMPRSS12
10	44069309	cg05050592	-	0.0376836	0.00412899	9.12659	4.08215e-19	8.65711e-11	ZNF239
6	32076592	cg11606877	-	0.0573998	0.00628985	9.12578	4.1101e-19	8.69011e-11	TNXB
16	85600235	cg03010887	+	0.0492309	0.00539592	9.12373	4.18235e-19	8.77494e-11	GSE1
20	5485245	cg03287299	-	0.0728514	0.00798507	9.12346	4.1921e-19	8.78634e-11	LINC00654
6	27570490	cg09057517	+	0.0672515	0.00737528	9.1185	4.37239e-19	8.99504e-11	LINC01012
17	29886890	cg22894896	+	0.0559638	0.00613752	9.11831	4.3795e-19	9.00319e-11	MIR193A
17	40192449	cg16824477	-	0.0394985	0.00433241	9.11699	4.42869e-19	9.05942e-11	ZNF385C
3	58570828	cg23144063	-	0.0582216	0.0063868	9.11593	4.46888e-19	9.10517e-11	FAM107A
20	35493378	cg06477069	-	0.0337233	0.00369969	9.11517	4.4977e-19	9.13785e-11	SOGA1
19	48614733	cg13523713	-	0.0157738	0.00173071	9.11408	4.53933e-19	9.1849e-11	PLA2G4C
7	54765601	cg01042465	-	0.0762711	0.00836933	9.11318	4.57438e-19	9.22436e-11	SEC61G
19	46999444	cg06618097	-	0.0251487	0.0027599	9.11218	4.61317e-19	9.26789e-11	PNMAL2
7	152622022	cg15818671	+	0.0612103	0.00671789	9.11153	4.63856e-19	9.29628e-11	ACTR3B
1	20569715	cg15123187	+	0.0365338	0.00401048	9.10958	4.71612e-19	9.38261e-11	VWA5B1
6	90597394	cg12024822	+	0.0556814	0.00611262	9.10924	4.7297e-19	9.39766e-11	GJA10
6	74104426	cg03669949	+	0.0507871	0.00557618	9.10788	4.78458e-19	9.45828e-11	DDX43
19	30864867	cg23458168	+	0.0722356	0.00793135	9.1076	4.79575e-19	9.47058e-11	ZNF536
7	5111635	cg24626554	+	0.0862684	0.00947338	9.1064	4.84496e-19	9.52462e-11	RBAKDN
6	169977394	cg09894276	-	0.061506	0.00675466	9.10571	4.8733e-19	9.55564e-11	WDR27
4	147164948	cg01539483	+	0.06195	0.00680443	9.10437	4.92894e-19	9.61629e-11	LSM 6.00
17	3600383	cg06066088	-	0.0381769	0.004194	9.10274	4.99748e-19	9.69059e-11	P2RX5
6	28956989	cg04872414	+	0.0391475	0.00430225	9.0993	5.14544e-19	9.84945e-11	HCG16
1	227746191	cg08111158	+	0.0775165	0.00851899	9.09926	5.14721e-19	9.85134e-11	ZNF678
16	727212	cg03079132	+	0.0385805	0.0042402	9.09875	5.16961e-19	9.8752e-11	RHBDL1
17	79466438	cg07475394	-	0.0434856	0.00477941	9.09854	5.17895e-19	9.88515e-11	ACTG1
16	68544012	cg03178042	+	0.0352236	0.0038714	9.09842	5.18402e-19	9.89053e-11	ZFP90
5	180609278	cg00089528	-	0.0846272	0.00930138	9.09835	5.18702e-19	9.89373e-11	LOC102577426
19	54410999	cg10772621	+	0.0367759	0.00404257	9.09716	5.23985e-19	9.94976e-11	CACNG7
16	332515	cg03663874	+	0.0284156	0.00312434	9.09489	5.34134e-19	1.00567e-10	PDIA2
6	36929838	cg07912161	+	0.0474168	0.00521357	9.09487	5.34218e-19	1.00576e-10	PI16
18	77725136	cg02751453	+	0.0417042	0.00458555	9.0947	5.35001e-19	1.00658e-10	HSBP1L1
11	111169284	cg25316749	+	0.0311146	0.00342142	9.09403	5.38032e-19	1.00975e-10	COLCA2
4	147164858	cg07701757	+	0.0610589	0.00671855	9.0881	5.65742e-19	1.03841e-10	LSM 6.00
19	39523395	cg24068229	-	0.0508106	0.00559092	9.08806	5.65968e-19	1.03864e-10	FBXO27
17	36997720	cg23290482	-	0.050006	0.00550395	9.08547	5.78515e-19	1.05141e-10	C17orf98
19	48917816	cg10161743	+	0.0427252	0.00470297	9.08472	5.82159e-19	1.05509e-10	GRIN2D
17	16587128	cg19811683	+	0.0586545	0.00645841	9.08188	5.96314e-19	1.06931e-10	CCDC144A
6	34482479	cg17674042	+	0.0617993	0.00680561	9.08064	6.0264e-19	1.07561e-10	PACSIN1
19	30363526	cg10230673	+	0.0578935	0.00637587	9.0801	6.05378e-19	1.07833e-10	URI1
7	27143585	cg09908750	-	0.0551835	0.00607856	9.07838	6.14235e-19	1.0871e-10	HOXA2
16	4524103	cg02873098	-	0.0403473	0.00444448	9.07805	6.15963e-19	1.0888e-10	NMRAL1
6	88757392	cg14811319	+	0.0546252	0.00601877	9.07581	6.27763e-19	1.10037e-10	SPACA1
7	27278570	cg04099095	+	0.0341756	0.00376608	9.07459	6.34262e-19	1.1067e-10	EVX1
1	178455912	cg09938479	+	0.0657763	0.00724844	9.07456	6.34447e-19	1.10688e-10	TEX35
18	37379468	cg15612221	-	0.0884137	0.0097454	9.07234	6.46426e-19	1.11848e-10	MIR924HG
2	72079276	cg07258910	-	0.0472357	0.00520789	9.07002	6.59264e-19	1.13079e-10	CYP26B1
2	217276744	cg10987071	+	0.0478017	0.00527073	9.06928	6.63364e-19	1.13471e-10	SMARCAL1
14	38723500	cg16125874	-	0.0481858	0.00531446	9.06693	6.76661e-19	1.14732e-10	CLEC14A
4	6010075	cg25987564	-	0.0824516	0.00909387	9.06672	6.77906e-19	1.1485e-10	MIR378D1
16	27095462	cg01450228	+	0.0496967	0.00548169	9.06595	6.82288e-19	1.15263e-10	C16orf82
10	88730407	cg23837265	+	0.0584017	0.00644221	9.06547	6.85068e-19	1.15524e-10	AGAP11
20	62179233	cg22442730	-	0.039513	0.00435882	9.06505	6.87494e-19	1.15752e-10	SRMS
6	32847711	cg21685006	+	0.0467181	0.00515485	9.06295	6.99844e-19	1.16905e-10	LOC100294145
10	111966033	cg05140650	+	0.0396809	0.00437846	9.06274	7.01049e-19	1.17017e-10	MXI1
12	51745952	cg25057584	-	0.0375381	0.00414268	9.0613	7.09626e-19	1.17813e-10	CELA1
10	133252069	cg05800336	-	0.0402153	0.00443875	9.06005	7.17194e-19	1.18511e-10	TCERG1L
7	47092839	cg15777014	-	0.0408323	0.0045069	9.05994	7.17821e-19	1.18568e-10	LOC730338
22	36851623	cg21876964	-	0.0307959	0.00339913	9.05993	7.17879e-19	1.18574e-10	TXN2
2	121269348	cg25334934	-	0.0503898	0.0055631	9.05787	7.30529e-19	1.19733e-10	LINC01101
3	23244051	cg10397322	-	0.034269	0.00378344	9.05763	7.32002e-19	1.19867e-10	UBE2E2-AS1
6	33561181	cg01392313	-	0.075797	0.00836862	9.05729	7.34097e-19	1.20058e-10	LINC00336
1	220102307	cg19313402	-	0.0310723	0.00343097	9.05642	7.39477e-19	1.20547e-10	SLC30A10
8	95487613	cg10695234	-	0.0779611	0.00860885	9.05592	7.42598e-19	1.20831e-10	RAD54B
6	27570442	cg18187198	+	0.056336	0.00622141	9.05519	7.47238e-19	1.2125e-10	LINC01012
1	178452552	cg19020666	+	0.0372917	0.00411868	9.0543	7.52823e-19	1.21754e-10	TEX35
3	53051694	cg26850469	-	0.0276171	0.00305119	9.05124	7.72532e-19	1.23519e-10	SFMBT1
6	28601419	cg13565129	-	0.081748	0.00903501	9.04792	7.94499e-19	1.25463e-10	ZBED9
9	34370835	cg01746241	-	0.0505828	0.00559089	9.04736	7.98275e-19	1.25795e-10	KIAA1161
11	63685777	cg14319451	-	0.0428225	0.0047338	9.04611	8.06676e-19	1.2653e-10	RCOR2
1	63249209	cg22683036	+	0.0906202	0.0100184	9.04538	8.11671e-19	1.26966e-10	ATG4C
19	54927717	cg00558215	+	0.0404662	0.00447371	9.04533	8.12005e-19	1.26995e-10	TTYH1
6	33130024	cg19612068	+	0.028445	0.00314511	9.04419	8.19887e-19	1.2768e-10	HCG24
14	101121018	cg14282221	+	0.0293893	0.00325006	9.04271	8.30173e-19	1.28569e-10	LINC00523
11	61879966	cg13875901	+	0.0504559	0.00558	9.04228	8.33177e-19	1.28828e-10	INCENP
10	45359721	cg03444077	+	0.0635638	0.00703201	9.03921	8.55006e-19	1.30697e-10	TMEM72
14	96180653	cg07445246	-	0.0572865	0.00633774	9.03894	8.56989e-19	1.30865e-10	TCL1A
3	45077649	cg00347798	+	0.0787279	0.0087107	9.03807	8.63316e-19	1.31402e-10	CLEC3B
3	12597720	cg00099295	+	0.0831992	0.0092061	9.0374	8.682e-19	1.31816e-10	MKRN2
2	233370823	cg24360241	+	0.0289308	0.00320197	9.03531	8.83561e-19	1.33109e-10	PRSS56
3	122632352	cg08468913	+	0.0568948	0.00629712	9.03505	8.85497e-19	1.33271e-10	LOC100129550
20	30073576	cg21846177	+	0.0649804	0.0071921	9.03498	8.8608e-19	1.3332e-10	LINC00028
14	90798784	cg01139586	-	0.0459058	0.00508092	9.03492	8.8648e-19	1.33354e-10	NRDE2
16	75019382	cg05828191	-	0.0385914	0.00427158	9.03447	8.89851e-19	1.33636e-10	WDR59
2	139538746	cg24608381	-	0.095455	0.0105657	9.03439	8.90457e-19	1.33686e-10	NXPH2
19	17932331	cg15104526	-	0.0118137	0.00130795	9.03223	9.06824e-19	1.35049e-10	INSL3
1	11714248	cg22697136	+	0.0391735	0.00433736	9.03164	9.11366e-19	1.35425e-10	FBXO44
2	50201479	cg20062057	-	0.0671192	0.00743158	9.03162	9.11492e-19	1.35436e-10	NRXN1
11	27015991	cg01649773	+	0.0454297	0.00503227	9.02768	9.42266e-19	1.37962e-10	FIBIN
19	4534986	cg15255455	-	0.0407174	0.00451037	9.02752	9.43545e-19	1.38066e-10	PLIN5
16	53406901	cg02382016	+	0.0461601	0.00511335	9.02736	9.44753e-19	1.38165e-10	LOC102723373
2	233323935	cg26181818	+	0.064173	0.00710897	9.02705	9.47287e-19	1.38371e-10	ALPI
2	113192302	cg02781088	-	0.0191662	0.00212349	9.02578	9.57399e-19	1.39191e-10	RGPD8
4	3043527	cg01807241	-	0.0739045	0.008189	9.02485	9.6495e-19	1.39801e-10	HTT-AS
17	44898510	cg13550419	-	0.0352337	0.00390412	9.02477	9.6559e-19	1.39853e-10	WNT3
8	102235927	cg04591709	-	0.0296203	0.00328255	9.02355	9.75588e-19	1.40657e-10	ZNF706
19	48102118	cg06397322	+	0.0444427	0.00492521	9.02352	9.75809e-19	1.40675e-10	GLTSCR1
11	45908036	cg13809236	+	0.0331055	0.00366915	9.02268	9.82717e-19	1.41228e-10	MAPK8IP1
19	459731	cg08506874	-	0.0459312	0.00509132	9.02147	9.92786e-19	1.42032e-10	SHC2
20	3149278	cg05749493	-	0.0318136	0.00352645	9.02142	9.93202e-19	1.42065e-10	LZTS3
5	63461232	cg07850154	+	0.0390714	0.00433118	9.02097	9.9702e-19	1.42369e-10	RNF180
14	91720372	cg25054390	-	0.0400496	0.00443982	9.02055	1.0005e-18	1.42645e-10	GPR68
5	134880967	cg14060518	-	0.0304087	0.00337151	9.01932	1.01092e-18	1.4347e-10	NEUROG1
13	23500838	cg06001519	-	0.0502747	0.0055756	9.01693	1.03149e-18	1.45088e-10	LINC00621
10	27548601	cg23947376	+	0.0360716	0.0040013	9.01496	1.04872e-18	1.46432e-10	ARMC4P1
1	33772147	cg18964375	-	0.0326646	0.00362462	9.01187	1.07631e-18	1.48564e-10	A3GALT2
5	126409211	cg10812634	-	0.092277	0.0102397	9.01172	1.07765e-18	1.48666e-10	C5orf63
5	126409061	cg18710053	-	0.103142	0.0114464	9.01084	1.08567e-18	1.49281e-10	C5orf63
20	3149320	cg07567308	-	0.0288756	0.00320585	9.00716	1.11977e-18	1.51873e-10	LZTS3
18	29304111	cg07064495	-	0.0898984	0.00998331	9.00487	1.14156e-18	1.5351e-10	SLC25A52
15	93652756	cg01273232	-	0.0633458	0.00703542	9.00385	1.15132e-18	1.54239e-10	RGMA
2	18766018	cg20702390	-	0.0469989	0.00522032	9.00307	1.1589e-18	1.54803e-10	NT5C1B-RDH14
11	131561541	cg01803766	-	0.0497756	0.00552884	9.0029	1.16058e-18	1.54928e-10	NTM-AS1
8	124219575	cg26140120	-	0.0570757	0.00634008	9.00236	1.16582e-18	1.55317e-10	FAM83A-AS1
16	851288	cg08370077	-	0.0407936	0.00453348	8.9983	1.20623e-18	1.5829e-10	GNG13
18	60052386	cg17804850	+	0.0324279	0.00360387	8.99807	1.20864e-18	1.58466e-10	TNFRSF11A
11	118842413	cg07780348	+	0.0598871	0.00665599	8.99748	1.21466e-18	1.58905e-10	FOXR1
21	35831958	cg08823027	-	0.0897989	0.00998286	8.99531	1.23692e-18	1.60518e-10	KCNE1B
17	3658684	cg05772218	+	0.0275256	0.00306013	8.99491	1.24109e-18	1.6082e-10	GSG2
1	21044874	cg18486150	-	0.0310272	0.00345048	8.99215	1.27019e-18	1.62906e-10	KIF17
10	51784888	cg08739651	NA	0.0516502	0.00574585	8.98914	1.30273e-18	1.65215e-10	NA
7	55516724	cg03357999	-	0.086115	0.00958059	8.98849	1.30983e-18	1.65716e-10	VOPP1
3	88050165	cg05459233	+	0.0436251	0.0048541	8.98727	1.32324e-18	1.66658e-10	HTR1F
7	5112654	cg21303428	+	0.0384213	0.00427685	8.98355	1.36517e-18	1.69575e-10	RBAKDN
7	44105721	cg21088488	-	0.0492182	0.00547873	8.9835	1.36574e-18	1.69614e-10	PGAM2
16	743476	cg05673214	-	0.0341512	0.00380247	8.98132	1.39097e-18	1.71351e-10	WDR24
16	89900194	cg16769976	+	0.0740457	0.00824455	8.98116	1.39279e-18	1.71475e-10	SPIRE2
1	55446708	cg04986555	+	0.0324574	0.0036144	8.98003	1.40615e-18	1.72388e-10	TMEM61
10	27541331	cg16023943	-	0.0377446	0.00420333	8.9797	1.41001e-18	1.72651e-10	LRRC37A6P
5	1852664	cg17218311	-	0.0438514	0.00488416	8.9783	1.42659e-18	1.73777e-10	LOC101929034
10	101825118	cg19754520	-	0.0482501	0.00537426	8.97801	1.43016e-18	1.74019e-10	CPN1
5	90575362	cg18540328	-	0.0676146	0.00753147	8.97761	1.43491e-18	1.7434e-10	LUCAT1
6	32527793	cg04422742	-	-0.113059	0.0126925	-8.90755	2.57635e-18	1.74832e-10	HLA-DRB6
19	39523339	cg06957349	-	0.0493899	0.00550199	8.97673	1.44559e-18	1.75061e-10	FBXO27
11	67383802	cg24690094	-	0.107889	0.012019	8.9766	1.44713e-18	1.75165e-10	DOC2GP
2	62020677	cg07589899	-	0.0571527	0.00636753	8.97566	1.45861e-18	1.75936e-10	FAM161A
1	248855545	cg06362358	+	0.0579945	0.00646313	8.97313	1.48982e-18	1.7802e-10	LOC101928226
19	36004699	cg16677448	-	0.0317106	0.00353406	8.97287	1.49301e-18	1.78233e-10	DMKN
6	30852823	cg08684361	+	0.0294358	0.00328236	8.96788	1.55679e-18	1.82428e-10	DDR1
6	29817963	cg11862551	+	0.10149	0.0113171	8.96788	1.55679e-18	1.82428e-10	HLA-G
15	79328213	cg21052814	-	0.105523	0.0117683	8.96671	1.57214e-18	1.83426e-10	RASGRF1
19	58861502	cg14222245	+	0.0557182	0.00621491	8.96525	1.59144e-18	1.84675e-10	A1BG-AS1
1	7130061	cg21144493	+	0.0430809	0.00480646	8.96312	1.62002e-18	1.86512e-10	CAMTA1
1	158147729	cg10963061	+	0.0719688	0.00803025	8.9622	1.63257e-18	1.87314e-10	CD1D
7	158785469	cg08690634	+	0.0521219	0.00581643	8.96115	1.64703e-18	1.88235e-10	LINC00689
6	125476259	cg27475365	+	0.0144568	0.00161363	8.95918	1.67442e-18	1.89969e-10	TPD52L1
1	86081701	cg19800670	+	0.0356779	0.00398261	8.95842	1.68503e-18	1.90638e-10	CYR61
22	38863644	cg17397004	+	0.0340387	0.0037999	8.9578	1.69377e-18	1.91187e-10	KDELR3
2	231715028	cg09361493	+	0.0530492	0.00592328	8.95606	1.71863e-18	1.92742e-10	ITM2C
5	110062837	cg06414816	-	0.0779067	0.00869886	8.95597	1.71995e-18	1.92825e-10	TMEM232
10	81743128	cg24613050	-	0.0416223	0.00464774	8.95539	1.72831e-18	1.93345e-10	SFTPD
5	132158560	cg12180613	-	0.0349691	0.00390488	8.95522	1.73076e-18	1.93498e-10	SHROOM1
12	119591664	cg26103179	-	0.066252	0.0073987	8.95454	1.74059e-18	1.94108e-10	LOC105370024
1	26233376	cg04471507	-	0.0567461	0.00633879	8.95219	1.77524e-18	1.96247e-10	STMN1
20	37230484	cg06301550	+	0.0413188	0.00461555	8.9521	1.77654e-18	1.96327e-10	ARHGAP40
6	32847762	cg18942934	+	0.055514	0.00620137	8.95189	1.77958e-18	1.96514e-10	LOC100294145
2	175595175	cg11246222	-	0.0402963	0.00450212	8.95051	1.80031e-18	1.97783e-10	CHRNA1
17	46507857	cg04483289	-	0.0391333	0.0043722	8.95047	1.80085e-18	1.97816e-10	SKAP1
17	29718129	cg04764624	+	0.0330776	0.00369588	8.94986	1.81013e-18	1.98382e-10	RAB11FIP4
22	35935982	cg07747553	+	0.0258132	0.00288461	8.9486	1.82932e-18	1.99549e-10	RASD2
18	76322900	cg05655281	+	0.0814868	0.00910743	8.94728	1.8495e-18	2.0077e-10	SALL3
12	56472805	cg19258882	+	0.0254618	0.00284581	8.94711	1.85213e-18	2.00928e-10	ERBB3
6	28447115	cg21903646	-	0.0770887	0.00861646	8.94668	1.85893e-18	2.01339e-10	ZSCAN23
17	3658762	cg15826398	+	0.0299219	0.00334462	8.94629	1.86488e-18	2.01697e-10	GSG2
7	73157351	cg05517791	-	0.04177	0.00466901	8.94622	1.86604e-18	2.01766e-10	ABHD11
1	9712988	cg07793148	+	0.0320726	0.00358505	8.9462	1.86639e-18	2.01787e-10	PIK3CD
11	27015872	cg04622802	+	0.0461631	0.00516072	8.94509	1.88366e-18	2.02823e-10	FIBIN
5	156277587	cg10514093	+	0.0352962	0.00394627	8.94419	1.89793e-18	2.03676e-10	PPP1R2P3
16	46878553	cg02608963	-	0.0433632	0.004849	8.94271	1.92151e-18	2.05079e-10	C16orf87
16	2908934	cg05490519	-	0.0534647	0.00597859	8.9427	1.92175e-18	2.05093e-10	PRSS22
3	46759698	cg05727070	-	0.0541816	0.00605889	8.9425	1.92498e-18	2.05285e-10	PRSS50
8	41583498	cg19537719	-	0.0920129	0.0102899	8.94205	1.93216e-18	2.0571e-10	ANK1
3	10370264	cg25789721	+	0.0495821	0.00554552	8.94092	1.95051e-18	2.06794e-10	MIR378B
20	44782039	cg06060522	+	0.104319	0.0116684	8.94034	1.96002e-18	2.07354e-10	CD40
10	127462896	cg05670995	-	0.0588604	0.00658394	8.94	1.96553e-18	2.07678e-10	MMP21
4	140201652	cg14727777	-	0.0457588	0.00511875	8.93946	1.97451e-18	2.08204e-10	MGARP
19	48948005	cg26362197	+	0.0678879	0.00759441	8.93919	1.97883e-18	2.08458e-10	GRWD1
16	49732567	cg26929700	-	-0.0845493	0.00953299	-8.86913	3.54584e-18	2.09051e-10	ZNF423
16	90016061	cg12064134	+	0.06416	0.00718066	8.93512	2.04729e-18	2.12436e-10	DEF8
9	129884313	cg14281592	-	0.0521244	0.0058337	8.93505	2.04854e-18	2.12509e-10	ANGPTL2
9	99380444	cg02438545	-	0.0257575	0.00288275	8.93505	2.04855e-18	2.12509e-10	CDC14B
5	179634789	cg14544666	-	0.083129	0.00930399	8.93477	2.0533e-18	2.12783e-10	RASGEF1C
18	61604243	cg12366685	+	0.0568305	0.00636204	8.93274	2.0884e-18	2.14797e-10	HMSD
3	64253795	cg23170347	-	0.0286643	0.00320937	8.93144	2.11124e-18	2.161e-10	PRICKLE2
6	34495393	cg26815396	+	0.026595	0.00297777	8.93121	2.1153e-18	2.16331e-10	PACSIN1
15	52404232	cg14540387	-	0.0418443	0.00468525	8.93108	2.11744e-18	2.16452e-10	BCL2L10
19	49700021	cg01382860	+	0.0260467	0.00291648	8.93086	2.12137e-18	2.16675e-10	TRPM4
6	1601509	cg16987638	+	0.044411	0.00497311	8.93022	2.13278e-18	2.17323e-10	FOXCUT
18	47825004	cg14822719	-	0.0480988	0.00538686	8.9289	2.15636e-18	2.18655e-10	CXXC1
2	158453759	cg24893551	-	0.0410767	0.00460133	8.92714	2.18821e-18	2.20444e-10	ACVR1C
11	46318223	cg22902089	+	0.0323837	0.00362761	8.927	2.19077e-18	2.20587e-10	CREB3L1
8	55533955	cg22535729	+	0.0175562	0.00196691	8.9258	2.21293e-18	2.21825e-10	RP1
1	175856781	cg22343877	+	0.0290638	0.00325651	8.92485	2.23052e-18	2.22803e-10	LOC101928751
6	35754906	cg01820273	+	0.0742804	0.00832425	8.92338	2.25804e-18	2.24327e-10	CLPSL1
2	134785688	cg20512501	+	0.0617643	0.00692173	8.92325	2.26047e-18	2.24461e-10	MIR3679
9	35036078	cg13921251	+	0.0325395	0.00364683	8.92268	2.27124e-18	2.25055e-10	C9orf131
22	25349743	cg07068187	-	0.03009	0.00337275	8.92152	2.2933e-18	2.26267e-10	TMEM211
11	113660756	cg18517222	+	0.0495578	0.00555531	8.92081	2.3069e-18	2.27012e-10	CLDN25
6	35732480	cg01705131	+	0.0468147	0.0052483	8.91998	2.32301e-18	2.27891e-10	CLPSL2
5	1725411	cg07401067	-	0.0699412	0.00784116	8.91976	2.32728e-18	2.28124e-10	MIR4277
6	158243386	cg04064963	+	0.037206	0.00417172	8.91861	2.34964e-18	2.2934e-10	SNX9
16	851834	cg00671386	-	0.0350422	0.00392987	8.91691	2.38321e-18	2.31155e-10	GNG13
16	66956122	cg08770961	-	0.0485502	0.00544548	8.91568	2.40772e-18	2.32473e-10	CDH16
19	50861774	cg00297876	-	0.0709423	0.00795776	8.91486	2.42421e-18	2.33356e-10	NAPSA
15	83954231	cg23741520	-	0.0309625	0.0034733	8.91444	2.43268e-18	2.33809e-10	BNC1
18	34834690	cg11950360	+	0.0404587	0.00454003	8.91154	2.49225e-18	2.36974e-10	LOC105372068
6	27206664	cg26958615	+	0.0629139	0.00706021	8.91106	2.50218e-18	2.37497e-10	PRSS16
4	3534845	cg25201363	-	0.0280052	0.00314333	8.90942	2.53667e-18	2.39311e-10	LRPAP1
2	72079609	cg01361021	-	0.0625872	0.00702536	8.90876	2.55068e-18	2.40045e-10	CYP26B1
7	55072042	cg13490352	+	0.0608426	0.0068301	8.90802	2.56637e-18	2.40864e-10	EGFR
14	95374525	cg21155767	-	0.0411405	0.00461868	8.90743	2.57896e-18	2.4152e-10	GSC
11	18230903	cg15887459	+	0.0434424	0.00487805	8.90567	2.61701e-18	2.43494e-10	LOC494141
16	75375801	cg05727149	-	0.0369514	0.00414921	8.90565	2.61758e-18	2.43523e-10	BCAR1
6	28442848	cg02227292	NA	0.0744752	0.00836292	8.90541	2.62271e-18	2.43788e-10	NA
9	132386878	cg14023737	+	0.0330419	0.00371042	8.90517	2.62789e-18	2.44055e-10	NTMT1
4	37891834	cg25608041	+	0.0500644	0.00562408	8.90179	2.70286e-18	2.47899e-10	TBC1D1
1	236559675	cg00178850	+	0.0352253	0.00395716	8.90166	2.70582e-18	2.48051e-10	EDARADD
2	20442088	cg02591356	-	0.0632536	0.00710616	8.90122	2.71575e-18	2.48556e-10	SDC1
17	37123835	cg00055529	-	0.0814243	0.00914866	8.90014	2.74026e-18	2.498e-10	FBXO47
9	127240449	cg12819393	-	0.0298929	0.00335912	8.89902	2.76608e-18	2.51105e-10	NR5A1
4	114900431	cg05601456	-	0.0402433	0.00452243	8.89861	2.77549e-18	2.51579e-10	ARSJ
14	67879101	cg18306861	-	0.0507049	0.00569862	8.89775	2.79537e-18	2.52578e-10	PLEK2
4	17783936	cg00306311	-	0.030031	0.00337567	8.89631	2.82904e-18	2.54264e-10	FAM184B
17	45929399	cg17733447	-	0.0483794	0.00543912	8.8947	2.86722e-18	2.56165e-10	SP6
17	7350881	cg25581039	+	0.026129	0.00293791	8.89373	2.89038e-18	2.57312e-10	CHRNB1
5	126408756	cg14340928	-	0.0803805	0.00903941	8.89224	2.92659e-18	2.59098e-10	C5orf63
16	29915329	cg10400843	+	0.034251	0.00385239	8.89083	2.96089e-18	2.60781e-10	ASPHD1
19	39466757	cg14206172	-	0.0468165	0.00526691	8.8888	3.01142e-18	2.63243e-10	FBXO17
2	1845466	cg05313794	-	0.0506203	0.00569575	8.88737	3.04733e-18	2.64982e-10	PXDN
6	88757302	cg02871313	+	0.0646963	0.00728116	8.88544	3.09658e-18	2.67353e-10	SPACA1
5	126564606	cg07897069	+	0.0285079	0.00320858	8.8849	3.11062e-18	2.68025e-10	MEGF10
19	7938601	cg11116758	-	0.0349803	0.00393777	8.88327	3.15312e-18	2.70053e-10	PRR36
2	232394702	cg00143376	-	0.0301958	0.00339927	8.883	3.15997e-18	2.70379e-10	NMUR1
2	115419740	cg22670147	-	0.0789204	0.00888606	8.88137	3.20305e-18	2.7242e-10	DPP10-AS3
17	47968352	cg12765064	-	0.0490455	0.00552308	8.88009	3.23754e-18	2.74045e-10	TAC4
12	98833359	cg23436584	-	0.0317315	0.00357358	8.87946	3.25445e-18	2.7484e-10	SLC9A7P1
7	149389941	cg26885268	+	0.037662	0.00424217	8.878	3.29405e-18	2.76692e-10	KRBA1
17	8219095	cg14882946	+	0.0337586	0.00380265	8.87765	3.30374e-18	2.77144e-10	ARHGEF15
11	67499431	cg02666610	NA	0.0398288	0.00448659	8.87731	3.31307e-18	2.77578e-10	NA
2	118616430	cg06940110	+	0.0819271	0.00923006	8.87612	3.34605e-18	2.79109e-10	DDX18
20	741723	cg11959399	-	0.0703332	0.00792759	8.87195	3.4638e-18	2.84523e-10	SLC52A3
1	46952054	cg27532171	+	0.0336	0.00378728	8.8718	3.46798e-18	2.84713e-10	DMBX1
2	131009681	cg14417784	-	0.109694	0.0123645	8.87168	3.47161e-18	2.84878e-10	TUBA3E
4	187985377	cg02589233	-	0.0276144	0.00311286	8.87108	3.48891e-18	2.85666e-10	FAT1
11	78614359	cg15765817	-	0.055941	0.00630697	8.86971	3.52886e-18	2.87478e-10	NARS2
1	61517876	cg22877452	+	0.0586924	0.00661784	8.86881	3.55512e-18	2.88664e-10	NFIA
12	53443584	cg17094065	+	0.0381818	0.00430568	8.86778	3.5858e-18	2.90044e-10	TNS2
16	66913816	cg00094063	+	0.0253632	0.00286029	8.86735	3.59845e-18	2.90612e-10	PDP2
16	2848830	cg27561907	+	0.0439219	0.00495437	8.86529	3.66072e-18	2.93394e-10	PRSS41
20	61731415	cg24940951	+	0.0534515	0.00603026	8.86388	3.7037e-18	2.95302e-10	HAR1A
10	49863809	cg09101902	-	0.051715	0.00583557	8.86203	3.76088e-18	2.97825e-10	ARHGAP22
6	31798635	cg06804823	+	-0.0457798	0.00520759	-8.79099	6.76506e-18	3.00007e-10	HSPA1B
19	51504516	cg08473487	-	0.0396083	0.00447051	8.85991	3.82743e-18	3.0074e-10	KLK8
1	177938408	cg00647232	-	0.0495497	0.00559296	8.8593	3.8471e-18	3.01597e-10	SEC16B
7	533963	cg04453501	-	0.0661644	0.00746844	8.8592	3.85015e-18	3.0173e-10	PDGFA
7	150497077	cg26385222	-	0.0416089	0.0046976	8.85747	3.90574e-18	3.04141e-10	TMEM176B
18	59221320	cg06823108	+	0.0352319	0.00397783	8.85705	3.91926e-18	3.04725e-10	LINC01544
17	1933183	cg10440011	+	0.0348548	0.00393556	8.85636	3.94193e-18	3.05703e-10	DPH1
14	103989711	cg18329187	-	0.0751561	0.00848682	8.85563	3.96581e-18	3.06729e-10	CKB
1	247275735	cg12432038	-	0.0328316	0.00370798	8.8543	4.00981e-18	3.08614e-10	C1orf229
6	32118420	cg22268510	-	0.0577892	0.00652676	8.8542	4.01302e-18	3.08751e-10	PRRT1
10	51784749	cg05292159	+	0.038107	0.00430457	8.85267	4.06427e-18	3.10934e-10	AGAP6
8	133699791	cg04445427	-	0.0366288	0.00413762	8.85262	4.0658e-18	3.10999e-10	LRRC6
2	74729279	cg17105139	+	0.0457683	0.00517129	8.85047	4.13912e-18	3.141e-10	LBX2-AS1
2	72079294	cg21513009	-	0.0563358	0.00636565	8.84997	4.15622e-18	3.1482e-10	CYP26B1
2	20441905	cg16727243	-	0.0684527	0.00773568	8.84896	4.19097e-18	3.16279e-10	SDC1
2	139538601	cg23302570	-	0.0876365	0.00990814	8.8449	4.33444e-18	3.22244e-10	NXPH2
18	34834605	cg12323274	+	0.0428732	0.00484989	8.84004	4.51244e-18	3.29524e-10	LOC105372068
22	49826270	cg03454920	-	0.0542644	0.00613943	8.83868	4.56354e-18	3.3159e-10	MIR3667
10	91597593	cg00893875	+	0.0828814	0.00937771	8.83813	4.58422e-18	3.32423e-10	LINC00865
11	36131322	cg14180029	-	0.0275139	0.00311315	8.83795	4.59087e-18	3.32691e-10	LOC101928510
6	74104594	cg12045875	+	0.0572277	0.00647533	8.8378	4.59657e-18	3.3292e-10	DDX43
17	79503642	cg09699056	+	0.0376495	0.0042615	8.83479	4.71257e-18	3.37558e-10	FSCN2
3	24538388	cg26160218	-	0.0720612	0.00815693	8.83435	4.72986e-18	3.38245e-10	THRB
12	75785089	cg07311024	+	0.0461092	0.00522	8.83318	4.77575e-18	3.40062e-10	GLIPR1L2
4	77342104	cg20432211	-	0.0750725	0.00849894	8.83316	4.77662e-18	3.40097e-10	CCDC158
14	68830704	cg10975863	-	0.0347214	0.00393131	8.83202	4.82184e-18	3.4188e-10	LOC100996664
11	67207574	cg01252023	-	0.0378243	0.00428307	8.83114	4.85717e-18	3.43268e-10	PTPRCAP
12	52628105	cg14059257	+	0.0364548	0.00412891	8.82915	4.93774e-18	3.46416e-10	KRT7
16	85846184	cg06911613	+	0.0677278	0.00767143	8.82858	4.96102e-18	3.47322e-10	COX4I1
8	124219425	cg23467079	-	0.0613763	0.00695272	8.82768	4.99811e-18	3.48761e-10	FAM83A-AS1
19	15582853	cg26853265	-	0.0540129	0.00611883	8.82732	5.01296e-18	3.49335e-10	PGLYRP2
7	73030439	cg27274446	-	0.0251643	0.00285119	8.82591	5.07169e-18	3.51601e-10	MLXIPL
8	131961143	cg23815646	-	0.0447898	0.00507579	8.82421	5.14346e-18	3.54353e-10	ADCY8
19	12759156	cg18530645	-	0.0542954	0.00615322	8.8239	5.15664e-18	3.54857e-10	MAN2B1
1	62751954	cg24537942	-	0.0620273	0.00702988	8.82338	5.17863e-18	3.55696e-10	KANK4
16	49732224	cg01899542	-	-0.0754285	0.00861693	-8.75352	9.20594e-18	3.56358e-10	ZNF423
13	81229358	cg21482472	-	0.0785251	0.00890044	8.82261	5.21184e-18	3.5696e-10	SPRY2
10	91596932	cg23221998	+	0.0561589	0.00636558	8.82228	5.2261e-18	3.57501e-10	LINC00865
4	18320820	cg07935784	-	0.0556143	0.00630424	8.82173	5.24978e-18	3.584e-10	LCORL
9	129884457	cg11213150	-	0.0444	0.00503317	8.82148	5.26069e-18	3.58813e-10	ANGPTL2
19	54931632	cg06599908	+	0.0494097	0.00560192	8.82013	5.31969e-18	3.6104e-10	TTYH1
2	118616155	cg25619440	+	0.0429206	0.0048677	8.81742	5.44017e-18	3.65555e-10	DDX18
13	20736156	cg03129014	-	0.0365887	0.00414967	8.81725	5.44796e-18	3.65845e-10	GJA3
17	27397005	cg19131647	-	0.0391979	0.00444581	8.81681	5.46746e-18	3.66571e-10	TIAF1
7	157644273	cg09247695	+	0.0546393	0.00619793	8.81574	5.51631e-18	3.68385e-10	LOC100506585
6	42664420	cg14517133	-	0.0517072	0.00586568	8.81522	5.53998e-18	3.69261e-10	PRPH2
10	43817997	cg23513363	+	0.0364886	0.00413928	8.81521	5.54018e-18	3.69269e-10	FXYD4
13	53314142	cg00761968	-	0.0317443	0.00360116	8.81501	5.54925e-18	3.69604e-10	LECT1
1	108023428	cg21606490	-	0.0642953	0.0072951	8.81349	5.61933e-18	3.72187e-10	VAV3
1	175568216	cg09473826	-	0.0490186	0.00556249	8.81235	5.67245e-18	3.74135e-10	TNR
11	2907670	cg05090695	-	0.0459988	0.00522023	8.81164	5.70601e-18	3.75361e-10	CDKN1C
5	68628545	cg01291715	-	0.0452181	0.00513214	8.81077	5.74715e-18	3.7686e-10	CCDC125
12	75784884	cg02415057	+	0.0588872	0.00668374	8.81051	5.75922e-18	3.77299e-10	GLIPR1L2
15	29210460	cg01191259	+	0.048656	0.00552364	8.80868	5.84692e-18	3.80476e-10	APBA2
11	119019384	cg03222066	+	0.0324599	0.00368541	8.80768	5.89565e-18	3.82232e-10	ABCG4
2	241772244	cg13716566	-	0.0295597	0.00335628	8.80726	5.91602e-18	3.82964e-10	KIF1A
1	33337112	cg20951444	-	0.0275279	0.00312568	8.80701	5.92826e-18	3.83404e-10	FNDC5
17	46642104	cg05323879	-	-0.0498286	0.00570294	-8.73734	1.0513e-17	3.83787e-10	HOXB3
19	49176342	cg27008631	-	0.0352729	0.00400554	8.80604	5.97583e-18	3.85108e-10	NTN5
6	28565403	cg24388424	NA	0.0433233	0.00491985	8.80582	5.98669e-18	3.85496e-10	NA
11	2464954	cg04902871	+	0.0310757	0.00352966	8.80415	6.06969e-18	3.88452e-10	KCNQ1
8	124084456	cg26946114	+	0.0337629	0.00383489	8.80414	6.07041e-18	3.88478e-10	TBC1D31
16	85607562	cg04419883	+	0.0301313	0.00342293	8.80278	6.13857e-18	3.90891e-10	GSE1
3	12595696	cg05467012	+	0.0344748	0.00391644	8.8026	6.1479e-18	3.91221e-10	MKRN2
17	6348110	cg11001581	+	0.0447084	0.00507901	8.80257	6.1492e-18	3.91267e-10	FAM64A
19	1510500	cg00658405	-	0.049475	0.00562112	8.80162	6.19777e-18	3.92978e-10	ADAMTSL5
6	43858741	cg00026362	+	0.0290325	0.00329857	8.80155	6.20102e-18	3.93092e-10	LINC01512
19	55888146	cg15520962	+	0.0252455	0.00286842	8.8012	6.21909e-18	3.93727e-10	TMEM190
19	54928012	cg21287054	+	0.060238	0.00684434	8.80113	6.22262e-18	3.93851e-10	TTYH1
16	6033648	cg01185766	+	0.0630933	0.00716879	8.80111	6.22395e-18	3.93898e-10	RBFOX1
6	30720311	cg07981266	-	-0.0670061	0.00767438	-8.73115	1.106e-17	3.94812e-10	IER3
5	180497114	cg11273655	-	0.0623073	0.00708027	8.80013	6.27441e-18	3.95667e-10	MIR8089
14	93698416	cg12944343	-	0.0819925	0.0093176	8.79974	6.29441e-18	3.96366e-10	GON7
1	158435277	cg01463139	+	-0.222045	0.025434	-8.73023	1.11432e-17	3.96468e-10	OR10K1
3	169531663	cg12324144	-	0.0464696	0.00528129	8.79891	6.33774e-18	3.97877e-10	LRRC34
17	7966326	cg19786602	+	0.0796387	0.00905112	8.79877	6.34528e-18	3.98139e-10	ALOX15B
9	4118274	cg04010205	-	0.0368488	0.00418853	8.79754	6.40953e-18	4.00371e-10	GLIS3
17	30592033	cg18033416	+	0.0299345	0.0034026	8.79754	6.40985e-18	4.00382e-10	RHBDL3
19	4277333	cg24408057	+	0.0404496	0.00459859	8.79609	6.48688e-18	4.03044e-10	SHD
15	29210444	cg26726006	+	0.0432983	0.00492352	8.79418	6.58954e-18	4.0657e-10	APBA2
17	72931632	cg00701706	+	0.0339269	0.00385845	8.79289	6.66009e-18	4.08979e-10	OTOP3
17	74075189	cg14651919	+	0.0519019	0.00590366	8.79148	6.73776e-18	4.11617e-10	ZACN
3	105072537	cg23058405	+	0.0738164	0.00840088	8.78675	7.00543e-18	4.20608e-10	ALCAM
19	45947905	cg04728310	+	0.0414941	0.00472235	8.78675	7.00578e-18	4.2062e-10	MIR6088
10	46168597	cg18240400	-	0.0337401	0.00384	8.78651	7.01963e-18	4.21081e-10	ZFAND4
1	27687454	cg06035600	-	0.0540901	0.00615682	8.7854	7.08375e-18	4.2321e-10	MAP3K6
14	95330880	cg18939596	-	0.0693336	0.00789254	8.7847	7.12503e-18	4.24576e-10	GSC
12	102036256	cg26833652	+	0.034717	0.00395223	8.78414	7.15761e-18	4.25651e-10	MYBPC1
10	99338074	cg27469738	+	0.0734381	0.00836049	8.78395	7.16899e-18	4.26027e-10	ANKRD2
6	166418922	cg19251564	-	0.0614365	0.0069946	8.78341	7.20057e-18	4.27067e-10	LINC00473
11	60534911	cg06968712	+	0.0518412	0.00590222	8.78334	7.20513e-18	4.27216e-10	MS4A15
1	227748719	cg20699586	+	0.0893938	0.0101777	8.78331	7.20693e-18	4.27276e-10	ZNF678
16	9248364	cg04612608	+	0.0402774	0.00458568	8.78329	7.2077e-18	4.27301e-10	C16orf72
4	187422005	cg09732405	-	0.0336695	0.00383364	8.78264	7.24675e-18	4.28583e-10	F11-AS1
17	36997627	cg19760250	-	0.033583	0.0038246	8.7808	7.35735e-18	4.32199e-10	C17orf98
19	7852739	cg01895740	+	0.0409198	0.00466055	8.78004	7.40317e-18	4.33689e-10	CLEC4GP1
17	47645609	cg18588024	-	0.0460563	0.00524657	8.77836	7.50646e-18	4.37035e-10	LOC100288866
8	37549202	cg10327067	+	0.0351362	0.00400276	8.778	7.52856e-18	4.37748e-10	ZNF703
3	45078075	cg09639152	+	0.0351635	0.00400595	8.77782	7.53959e-18	4.38103e-10	CLEC3B
21	45203404	cg12249789	+	0.023476	0.00267447	8.7778	7.54084e-18	4.38143e-10	RRP1
10	124578209	cg24508426	-	0.105363	0.012006	8.77588	7.66092e-18	4.41999e-10	CUZD1
2	69001115	cg13284470	+	0.0277188	0.00315881	8.77507	7.7125e-18	4.43647e-10	ARHGAP25
6	30079256	cg27342919	-	0.0986679	0.0112441	8.77506	7.7127e-18	4.43653e-10	TRIM31
22	19751899	cg24345184	+	0.0403438	0.00459762	8.77492	7.72195e-18	4.43948e-10	TBX1
14	55907007	cg16036738	-	0.0268053	0.00305477	8.7749	7.72302e-18	4.43982e-10	TBPL2
6	159655392	cg14500486	-	0.107183	0.0122172	8.77312	7.83676e-18	4.47597e-10	LOC101929122
19	13122567	cg24135793	+	0.0357995	0.00408272	8.76854	8.1378e-18	4.5705e-10	NFIX
15	32933919	cg08478116	+	0.0357429	0.0040763	8.76847	8.14241e-18	4.57194e-10	SCG5
12	14721092	cg25642234	-	0.0358515	0.00408907	8.76763	8.19908e-18	4.58955e-10	PLBD1
15	59157579	cg20481312	-	0.0398166	0.00454172	8.76686	8.25122e-18	4.60571e-10	SLTM
19	50734272	cg02192974	+	0.0486997	0.00555531	8.76634	8.28645e-18	4.61661e-10	MYH14
16	51909878	cg02120611	+	0.0443929	0.00506408	8.76624	8.29319e-18	4.61869e-10	LINC01571
1	2137307	cg06203364	-	0.0416478	0.00475138	8.7654	8.3505e-18	4.63636e-10	FAAP20
12	247963	cg13147090	-	0.0446828	0.00509764	8.7654	8.35082e-18	4.63646e-10	LOC574538
17	48051089	cg18877667	+	0.0341721	0.00389875	8.76488	8.38643e-18	4.64741e-10	DLX4
17	77766335	cg04934382	-	0.0422416	0.00482014	8.76357	8.47732e-18	4.67527e-10	CBX8
13	114017038	cg04751839	-	0.0240618	0.00274568	8.76352	8.4803e-18	4.67618e-10	GRTP1
7	27143287	cg19432993	-	0.0564617	0.00644366	8.76236	8.56147e-18	4.70094e-10	HOXA2
3	142666476	cg19513207	-	0.0615434	0.0070244	8.76137	8.63125e-18	4.72215e-10	PAQR9
10	77871958	cg24280832	+	0.0356046	0.0040639	8.7612	8.64348e-18	4.72585e-10	C10orf11
22	39898064	cg18681352	+	0.028058	0.00320261	8.76098	8.659e-18	4.73056e-10	MIEF1
1	113286397	cg11685510	+	0.042589	0.00486146	8.76053	8.6911e-18	4.74027e-10	FAM19A3
20	43935462	cg15243856	+	0.0609958	0.00696301	8.75998	8.73102e-18	4.75233e-10	RBPJL
19	49939549	cg02615582	-	0.0340491	0.00388738	8.75889	8.80935e-18	4.77592e-10	SLC17A7
6	28689003	cg13367563	-	0.0531674	0.00607031	8.7586	8.8305e-18	4.78228e-10	LINC00533
6	159360073	cg16073143	+	0.0585989	0.00669147	8.75726	8.92812e-18	4.81151e-10	C6orf99
11	13983818	cg22805485	+	0.0291841	0.00333319	8.75562	9.04926e-18	4.8476e-10	SPON1
[truncated: 2,072 more rows]

## Sheet: Supplementary Table S5
Supplementary Table S5: The overlap of STA DMSs with the EWAS Catalog database.
CHR	BP	Probe	Type	Beta	SE	P	Details	StudyID	Author	Consortium	PMID	Date	Trait	EFO	Analysis	Source	Outcome	Exposure	Covariates	Outcome_Units	Exposure_Units	Methylation_Array	Tissue	Further_Details	N	N_Cohorts	Age	Sex	Ancestry
13	24825973	cg09088496	Open sea	-1.0637	0.1675	2.16e-10	-	27105112_hiv_infection_discovery	Gross AM	NA	27105112	2016-04-21	HIV infection	EFO_0000764	Discovery	Table S2	DNA methylation	HIV infection	Age, cell composition	NA	NA	Illumina HumanMethylation450	Whole blood	NA	181	1	Adults	Males	European
13	24825973	cg09088496	Open sea	NA	NA	3.51e-11	-	26857698_primary_sjogrens_syndrome_whole_blood	Imgenberg-Kreuz J	NA	26857698	2016-11-01	Primary Sjogrens syndrome	EFO_0000699	Whole blood	Table S1	DNA methylation	Primary Sjogrens syndrome	Age, sex, cell composition	Beta values	NA	Illumina HumanMethylation450	Whole blood	NA	500	1	NA	Both	European
13	24825973	cg09088496	Open sea	-0.42401	0.00507	1.4e-153	NA	30602389_Battram-T_tissue_ewas_catalog_re-analysis_of_geo_data__geo_accession_id_is_gse124366__tissue_types_are_buccal_epithelial_cells_and_peripheral_blood_mononuclear_cells	Battram T	GEO	30602389	2020-09-15	Tissue	NA	EWAS Catalog re-analysis of GEO data. GEO accession ID is GSE124366. Tissue types are buccal epithelial cells and peripheral blood mononuclear cells	NA	DNA methylation	Tissue	Batch effects, cell composition (reference free)	Beta Values	NA	Illumina HumanMethylation450	Buccal cells and peripheral blood mononuclear cells	NA	215	1	Children	Both	European
13	24825973	cg09088496	Open sea	-0.0087	0.00025	0	NA	33450751_Mulder-RH_age_model_1_with_age_as_a_fixed_effect	Mulder RH	ALSPAC,Generation R	33450751	2021-01-25	age	EFO_0000246	Model 1 with age as a fixed effect	http://epidelta.mrcieu.ac.uk/	DNA methylation	age	sex,gestational age,cohort,cell composition (reference based),batch effects	Beta Values	years	Illumina HumanMethylation450	Whole blood	NA	2338	2	Children	Both	European
13	24825973	cg09088496	Open sea	0.0015	NA	7.1e-05	NA	33450751_Mulder-RH_age_model_1_with_age_as_a_random_effect	Mulder RH	ALSPAC,Generation R	33450751	2021-01-25	age	EFO_0000246	Model 1 with age as a random effect	http://epidelta.mrcieu.ac.uk/	DNA methylation	age	sex,gestational age,cohort,cell composition (reference based),batch effects	Beta Values	years	Illumina HumanMethylation450	Whole blood	NA	2338	2	Children	Both	European
13	24825973	cg09088496	Open sea	0.018	0.0017	0	NA	33450751_Mulder-RH_age_model_2_at_6y_with_age_as_a_fixed_effect	Mulder RH	ALSPAC,Generation R	33450751	2021-01-25	age	EFO_0000246	Model 2 at 6y with age as a fixed effect	http://epidelta.mrcieu.ac.uk/	DNA methylation	age	sex,gestational age,cohort,cell composition (reference based),batch effects	Beta Values	years	Illumina HumanMethylation450	Whole blood	NA	2338	2	Children	Both	European
17	45726993	cg00607566	Island	-0.00015	2.2e-05	4.3e-12	NA	33450751_Mulder-RH_age_model_1_with_age_as_a_fixed_effect	Mulder RH	ALSPAC,Generation R	33450751	2021-01-25	age	EFO_0000246	Model 1 with age as a fixed effect	http://epidelta.mrcieu.ac.uk/	DNA methylation	age	sex,gestational age,cohort,cell composition (reference based),batch effects	Beta Values	years	Illumina HumanMethylation450	Whole blood	NA	2338	2	Children	Both	European
22	37172204	cg18279670	Island	-0.00069	4.9e-05	0	NA	33450751_Mulder-RH_age_model_1_with_age_as_a_fixed_effect	Mulder RH	ALSPAC,Generation R	33450751	2021-01-25	age	EFO_0000246	Model 1 with age as a fixed effect	http://epidelta.mrcieu.ac.uk/	DNA methylation	age	sex,gestational age,cohort,cell composition (reference based),batch effects	Beta Values	years	Illumina HumanMethylation450	Whole blood	NA	2338	2	Children	Both	European
16	4516078	cg01850135	Open sea	-0.01	0.002	1.44e-06	-	27040690_maternal_smoking_in_pregnancy_sustained_maternal_smoking_in_pregnancy_effect_on_newborns	Joubert BR	PACE	27040690	2016-04-07	Maternal smoking in pregnancy	EFO_0006527, EFO_0005671, EFO_0004318, EFO_0002950	Sustained maternal smoking in pregnancy effect on newborns	Table S3	DNA methylation	Maternal smoking in pregnancy	Maternal age, maternal education, parity, batch	Beta values	NA	Illumina HumanMethylation450	Cord blood	NA	5647	9	Infants	NA	European, African, Admixed, Other
16	4516078	cg01850135	Open sea	-0.005	0.001	2.47e-05	-	27040690_maternal_smoking_in_pregnancy_sustained_maternal_smoking_in_pregnancy_effect_on_newborns_adjusted_for_cell_counts	Joubert BR	PACE	27040690	2016-04-07	Maternal smoking in pregnancy	EFO_0006527, EFO_0005671, EFO_0004318, EFO_0002950	Sustained maternal smoking in pregnancy effect on newborns adjusted for cell composition	Table S3	DNA methylation	Maternal smoking in pregnancy	Maternal age, maternal education, parity, cell composition, batch	Beta values	NA	Illumina HumanMethylation450	Cord blood	NA	5647	9	Infants	NA	European, African, Admixed, Other
16	4516078	cg01850135	Open sea	-0.007	0.002	4.52e-05	-	27040690_maternal_smoking_in_pregnancy_any_maternal_smoking_in_pregnancy_effect_on_newborns	Joubert BR	PACE	27040690	2016-04-07	Maternal smoking in pregnancy	EFO_0006527, EFO_0005671, EFO_0004318, EFO_0002950	Any maternal smoking in pregnancy effect on newborns	Table S3	DNA methylation	Maternal smoking in pregnancy	Maternal age, maternal education, parity, batch	Beta values	NA	Illumina HumanMethylation450	Cord blood	NA	6685	13	Infants	NA	European, East Asian, African, Admixed, Other
16	4516078	cg01850135	Open sea	0.000192	3.4e-05	2.31e-08	-	27843151_alcohol_consumption_per_day_european_ancestry	Liu C	CHARGE+	27843151	2016-12-15	Alcohol consumption per day	EFO_0007878, EFO_0004329	European ancestry	Table S5	DNA methylation	Alcohol consumption per day	Age, sex, body mass index, cell composition, batch	Beta values	g der day	Illumina HumanMethylation450	Whole blood	NA	9643	10	Adults	Both	European
16	4516078	cg01850135	Open sea	0.516026	0.0954	6.24e-08	-	28686328_smoking	Dogan MV	NA	28686328	2017-07-07	Smoking	EFO_0006527, EFO_0005671, EFO_0004318	NA	Table S1	DNA methylation	Smoking	Age, sex, batch	M values	NA	Illumina HumanMethylation450	Whole blood	NA	1597	1	Geriatrics	Both	European
16	4516078	cg01850135	Open sea	NA	NA	5.59e-29	-	23526956_clear_cell_renal_carcinoma	Wozniak MB	NA	23526956	2013-03-05	Clear cell renal carcinoma	EFO_0000349, EFO_0000681	NA	Table S6	DNA methylation	Clear cell renal carcinoma	NA	M values	NA	Illumina HumanMethylation450	Clear cell renal carcinoma tumour cells, adjacent healthy cells	NA	129	1	Adults	Both	European
16	4516078	cg01850135	Open sea	-0.33007	0.00388	6.8e-155	NA	30602389_Battram-T_tissue_ewas_catalog_re-analysis_of_geo_data__geo_accession_id_is_gse124366__tissue_types_are_buccal_epithelial_cells_and_peripheral_blood_mononuclear_cells	Battram T	GEO	30602389	2020-09-15	Tissue	NA	EWAS Catalog re-analysis of GEO data. GEO accession ID is GSE124366. Tissue types are buccal epithelial cells and peripheral blood mononuclear cells	NA	DNA methylation	Tissue	Batch effects, cell composition (reference free)	Beta Values	NA	Illumina HumanMethylation450	Buccal cells and peripheral blood mononuclear cells	NA	215	1	Children	Both	European
16	4516078	cg01850135	Open sea	-0.0052	0.0012	2.5e-05	NA	31536415_Sikdar-S_prenatal_smoke_exposure_inverse_varience-weighted_fixed-effects_meta-analysis	Sikdar S	PACE	31536415	2019-09-19	Prenatal smoke exposure	EFO_0009115, EFO_0008361, EFO_0006527, EFO_0004318	Inverse varience-weighted fixed-effects meta-analysis	Table S1	DNA methylation	Prenatal smoke exposure	Maternal age, socioeconomic position, cell composition (reference based), batch effects	Beta Values	NA	Illumina HumanMethylation450	Cord blood, whole blood	NA	5648	9	Infants	Both	European, African, Unclear
16	4516078	cg01850135	Open sea	0.00387	0.00094	4e-05	NA	31536415_Sikdar-S_smoking_random_effects_meta-analysis	Sikdar S	CHARGE	31536415	2019-09-19	Smoking	EFO_0009115, EFO_0006527, EFO_0004318	random effects meta-analysis	Table S2	DNA methylation	Smoking	Age, sex, cell composition (reference based), batch effects	Beta Values	NA	Illumina HumanMethylation450	Whole blood, CD4+ T cells, CD14+ monocytes	NA	15907	16	Adults	Both	European, African, Other
16	4516078	cg01850135	Open sea	-0.0038	0.00022	0	NA	33450751_Mulder-RH_age_model_1_with_age_as_a_fixed_effect	Mulder RH	ALSPAC,Generation R	33450751	2021-01-25	age	EFO_0000246	Model 1 with age as a fixed effect	http://epidelta.mrcieu.ac.uk/	DNA methylation	age	sex,gestational age,cohort,cell composition (reference based),batch effects	Beta Values	years	Illumina HumanMethylation450	Whole blood	NA	2338	2	Children	Both	European
16	4516078	cg01850135	Open sea	0.0017	NA	2.6e-08	NA	33450751_Mulder-RH_age_model_1_with_age_as_a_random_effect	Mulder RH	ALSPAC,Generation R	33450751	2021-01-25	age	EFO_0000246	Model 1 with age as a random effect	http://epidelta.mrcieu.ac.uk/	DNA methylation	age	sex,gestational age,cohort,cell composition (reference based),batch effects	Beta Values	years	Illumina HumanMethylation450	Whole blood	NA	2338	2	Children	Both	European
16	4516078	cg01850135	Open sea	-0.0068	0.0015	3.8e-06	NA	33450751_Mulder-RH_age_model_2_at_9y_with_age_as_a_fixed_effect	Mulder RH	ALSPAC,Generation R	33450751	2021-01-25	age	EFO_0000246	Model 2 at 9y with age as a fixed effect	http://epidelta.mrcieu.ac.uk/	DNA methylation	age	sex,gestational age,cohort,cell composition (reference based),batch effects	Beta Values	years	Illumina HumanMethylation450	Whole blood	NA	2338	2	Children	Both	European
16	4516078	cg01850135	Open sea	0.012	0.0022	2.1e-07	NA	33450751_Mulder-RH_sex_discovery	Mulder RH	ALSPAC,Generation R	33450751	2021-01-25	sex	PATO_0000047	Discovery	http://epidelta.mrcieu.ac.uk/	DNA methylation	sex	gestational age,cohort,cell composition (reference based),batch effects	Beta Values	NA	Illumina HumanMethylation450	Whole blood	NA	2338	2	Children	Both	European
7	23053827	cg13002945	Island	-0.00034	3.9e-05	0	NA	33450751_Mulder-RH_age_model_1_with_age_as_a_fixed_effect	Mulder RH	ALSPAC,Generation R	33450751	2021-01-25	age	EFO_0000246	Model 1 with age as a fixed effect	http://epidelta.mrcieu.ac.uk/	DNA methylation	age	sex,gestational age,cohort,cell composition (reference based),batch effects	Beta Values	years	Illumina HumanMethylation450	Whole blood	NA	2338	2	Children	Both	European
7	23053827	cg13002945	Island	-0.0011	0.00027	2.8e-05	NA	33450751_Mulder-RH_age_model_2_at_9y_with_age_as_a_fixed_effect	Mulder RH	ALSPAC,Generation R	33450751	2021-01-25	age	EFO_0000246	Model 2 at 9y with age as a fixed effect	http://epidelta.mrcieu.ac.uk/	DNA methylation	age	sex,gestational age,cohort,cell composition (reference based),batch effects	Beta Values	years	Illumina HumanMethylation450	Whole blood	NA	2338	2	Children	Both	European
7	23053827	cg13002945	Island	0.0105	0.00159	4.1e-11	NA	33279932_Li-M_schizophrenia_main	Li M	NA	33279932	2020-12-14	Schizophrenia	EFO_0000692	main	Table 1	DNA methylation	Schizophrenia	age, sex, batch effects	Beta Values	NA	Illumina HumanMethylationEPIC	Whole blood	NA	999	NA	Adults	Both	East Asian
7	23053827	cg13002945	Island	NA	NA	3.3e-09	NA	33279932_Li-M_schizophrenia_adjusted_for_cell_composition	Li M	NA	33279932	2020-12-14	Schizophrenia	EFO_0000692	adjusted for cell composition	Table 1	DNA methylation	Schizophrenia	age, sex, batch effects, cell composition (reference free)	Beta Values	NA	Illumina HumanMethylationEPIC	Whole blood	NA	999	NA	Adults	Both	East Asian
14	23790594	cg23237418	Island	0.00958	0.0015	1.98e-10	-	23334450_rheumatoid_arthritis	Liu Y	NA	23334450	2013-01-20	Rheumatoid arthritis	EFO_0000685	NA	Table S3	DNA methylation	Rheumatoid arthritis	Age, sex, smoking, cell composition	Beta values	NA	Illumina HumanMethylation450	Whole blood	NA	691	1	Adults	Both	European
14	23790594	cg23237418	Island	0.00522	0.00128	6.6e-05	NA	30602389_Battram-T_tissue_ewas_catalog_re-analysis_of_geo_data__geo_accession_id_is_gse124366__tissue_types_are_buccal_epithelial_cells_and_peripheral_blood_mononuclear_cells	Battram T	GEO	30602389	2020-09-15	Tissue	NA	EWAS Catalog re-analysis of GEO data. GEO accession ID is GSE124366. Tissue types are buccal epithelial cells and peripheral blood mononuclear cells	NA	DNA methylation	Tissue	Batch effects, cell composition (reference free)	Beta Values	NA	Illumina HumanMethylation450	Buccal cells and peripheral blood mononuclear cells	NA	215	1	Children	Both	European
14	23790594	cg23237418	Island	-0.00029	2.1e-05	0	NA	33450751_Mulder-RH_age_model_1_with_age_as_a_fixed_effect	Mulder RH	ALSPAC,Generation R	33450751	2021-01-25	age	EFO_0000246	Model 1 with age as a fixed effect	http://epidelta.mrcieu.ac.uk/	DNA methylation	age	sex,gestational age,cohort,cell composition (reference based),batch effects	Beta Values	years	Illumina HumanMethylation450	Whole blood	NA	2338	2	Children	Both	European
11	67797908	cg22951283	Island	-0.00049	4e-05	0	NA	33450751_Mulder-RH_age_model_1_with_age_as_a_fixed_effect	Mulder RH	ALSPAC,Generation R	33450751	2021-01-25	age	EFO_0000246	Model 1 with age as a fixed effect	http://epidelta.mrcieu.ac.uk/	DNA methylation	age	sex,gestational age,cohort,cell composition (reference based),batch effects	Beta Values	years	Illumina HumanMethylation450	Whole blood	NA	2338	2	Children	Both	European
17	8093662	cg22539359	Island	-0.00014	1.2e-05	0	NA	33450751_Mulder-RH_age_model_1_with_age_as_a_fixed_effect	Mulder RH	ALSPAC,Generation R	33450751	2021-01-25	age	EFO_0000246	Model 1 with age as a fixed effect	http://epidelta.mrcieu.ac.uk/	DNA methylation	age	sex,gestational age,cohort,cell composition (reference based),batch effects	Beta Values	years	Illumina HumanMethylation450	Whole blood	NA	2338	2	Children	Both	European
11	67797922	cg20906345	Island	0.01375	0.0021	2.19e-11	-	23334450_rheumatoid_arthritis	Liu Y	NA	23334450	2013-01-20	Rheumatoid arthritis	EFO_0000685	NA	Table S3	DNA methylation	Rheumatoid arthritis	Age, sex, smoking, cell composition	Beta values	NA	Illumina HumanMethylation450	Whole blood	NA	691	1	Adults	Both	European
11	67797922	cg20906345	Island	-0.0062	0.00134	6.3e-06	NA	30602389_Battram-T_tissue_ewas_catalog_re-analysis_of_geo_data__geo_accession_id_is_gse124366__tissue_types_are_buccal_epithelial_cells_and_peripheral_blood_mononuclear_cells	Battram T	GEO	30602389	2020-09-15	Tissue	NA	EWAS Catalog re-analysis of GEO data. GEO accession ID is GSE124366. Tissue types are buccal epithelial cells and peripheral blood mononuclear cells	NA	DNA methylation	Tissue	Batch effects, cell composition (reference free)	Beta Values	NA	Illumina HumanMethylation450	Buccal cells and peripheral blood mononuclear cells	NA	215	1	Children	Both	European
11	67797922	cg20906345	Island	-0.00075	5.1e-05	0	NA	33450751_Mulder-RH_age_model_1_with_age_as_a_fixed_effect	Mulder RH	ALSPAC,Generation R	33450751	2021-01-25	age	EFO_0000246	Model 1 with age as a fixed effect	http://epidelta.mrcieu.ac.uk/	DNA methylation	age	sex,gestational age,cohort,cell composition (reference based),batch effects	Beta Values	years	Illumina HumanMethylation450	Whole blood	NA	2338	2	Children	Both	European
12	56367901	cg00172967	Island	0.00052	NA	1.4e-16	NA	33450751_Mulder-RH_age_model_1_with_age_as_a_random_effect	Mulder RH	ALSPAC,Generation R	33450751	2021-01-25	age	EFO_0000246	Model 1 with age as a random effect	http://epidelta.mrcieu.ac.uk/	DNA methylation	age	sex,gestational age,cohort,cell composition (reference based),batch effects	Beta Values	years	Illumina HumanMethylation450	Whole blood	NA	2338	2	Children	Both	European
12	123717984	cg11202094	Island	0.00545	0.0009	1.84e-09	-	23334450_rheumatoid_arthritis	Liu Y	NA	23334450	2013-01-20	Rheumatoid arthritis	EFO_0000685	NA	Table S3	DNA methylation	Rheumatoid arthritis	Age, sex, smoking, cell composition	Beta values	NA	Illumina HumanMethylation450	Whole blood	NA	691	1	Adults	Both	European
12	123717984	cg11202094	Island	-0.0002	1.2e-05	0	NA	33450751_Mulder-RH_age_model_1_with_age_as_a_fixed_effect	Mulder RH	ALSPAC,Generation R	33450751	2021-01-25	age	EFO_0000246	Model 1 with age as a fixed effect	http://epidelta.mrcieu.ac.uk/	DNA methylation	age	sex,gestational age,cohort,cell composition (reference based),batch effects	Beta Values	years	Illumina HumanMethylation450	Whole blood	NA	2338	2	Children	Both	European
5	43313866	cg01244303	Island	-0.0003	2.7e-05	0	NA	33450751_Mulder-RH_age_model_1_with_age_as_a_fixed_effect	Mulder RH	ALSPAC,Generation R	33450751	2021-01-25	age	EFO_0000246	Model 1 with age as a fixed effect	http://epidelta.mrcieu.ac.uk/	DNA methylation	age	sex,gestational age,cohort,cell composition (reference based),batch effects	Beta Values	years	Illumina HumanMethylation450	Whole blood	NA	2338	2	Children	Both	European
5	43313866	cg01244303	Island	0.00021	NA	1.3e-12	NA	33450751_Mulder-RH_age_model_1_with_age_as_a_random_effect	Mulder RH	ALSPAC,Generation R	33450751	2021-01-25	age	EFO_0000246	Model 1 with age as a random effect	http://epidelta.mrcieu.ac.uk/	DNA methylation	age	sex,gestational age,cohort,cell composition (reference based),batch effects	Beta Values	years	Illumina HumanMethylation450	Whole blood	NA	2338	2	Children	Both	European
5	43313866	cg01244303	Island	0.00062	NA	4.6e-06	NA	33450751_Mulder-RH_age_model_2_at_9y_with_age_as_a_random_effect	Mulder RH	ALSPAC,Generation R	33450751	2021-01-25	age	EFO_0000246	Model 2 at 9y with age as a random effect	http://epidelta.mrcieu.ac.uk/	DNA methylation	age	sex,gestational age,cohort,cell composition (reference based),batch effects	Beta Values	years	Illumina HumanMethylation450	Whole blood	NA	2338	2	Children	Both	European
6	167040954	cg04471409	Island	-0.00071	5.8e-05	0	NA	33450751_Mulder-RH_age_model_1_with_age_as_a_fixed_effect	Mulder RH	ALSPAC,Generation R	33450751	2021-01-25	age	EFO_0000246	Model 1 with age as a fixed effect	http://epidelta.mrcieu.ac.uk/	DNA methylation	age	sex,gestational age,cohort,cell composition (reference based),batch effects	Beta Values	years	Illumina HumanMethylation450	Whole blood	NA	2338	2	Children	Both	European
17	61699755	cg10535017	Island	0.02159	0.0038	9.94e-09	-	23334450_rheumatoid_arthritis	Liu Y	NA	23334450	2013-01-20	Rheumatoid arthritis	EFO_0000685	NA	Table S3	DNA methylation	Rheumatoid arthritis	Age, sex, smoking, cell composition	Beta values	NA	Illumina HumanMethylation450	Whole blood	NA	691	1	Adults	Both	European
17	61699755	cg10535017	Island	-0.0011	7.3e-05	0	NA	33450751_Mulder-RH_age_model_1_with_age_as_a_fixed_effect	Mulder RH	ALSPAC,Generation R	33450751	2021-01-25	age	EFO_0000246	Model 1 with age as a fixed effect	http://epidelta.mrcieu.ac.uk/	DNA methylation	age	sex,gestational age,cohort,cell composition (reference based),batch effects	Beta Values	years	Illumina HumanMethylation450	Whole blood	NA	2338	2	Children	Both	European
11	68228164	cg03442545	Island	0.00771	0.0014	3.45e-08	-	23334450_rheumatoid_arthritis	Liu Y	NA	23334450	2013-01-20	Rheumatoid arthritis	EFO_0000685	NA	Table S3	DNA methylation	Rheumatoid arthritis	Age, sex, smoking, cell composition	Beta values	NA	Illumina HumanMethylation450	Whole blood	NA	691	1	Adults	Both	European
11	68228164	cg03442545	Island	-0.00036	2.7e-05	0	NA	33450751_Mulder-RH_age_model_1_with_age_as_a_fixed_effect	Mulder RH	ALSPAC,Generation R	33450751	2021-01-25	age	EFO_0000246	Model 1 with age as a fixed effect	http://epidelta.mrcieu.ac.uk/	DNA methylation	age	sex,gestational age,cohort,cell composition (reference based),batch effects	Beta Values	years	Illumina HumanMethylation450	Whole blood	NA	2338	2	Children	Both	European
11	68228164	cg03442545	Island	0.00034	NA	4e-77	NA	33450751_Mulder-RH_age_model_1_with_age_as_a_random_effect	Mulder RH	ALSPAC,Generation R	33450751	2021-01-25	age	EFO_0000246	Model 1 with age as a random effect	http://epidelta.mrcieu.ac.uk/	DNA methylation	age	sex,gestational age,cohort,cell composition (reference based),batch effects	Beta Values	years	Illumina HumanMethylation450	Whole blood	NA	2338	2	Children	Both	European
11	68228164	cg03442545	Island	0.00095	NA	2.5e-18	NA	33450751_Mulder-RH_age_model_2_at_9y_with_age_as_a_random_effect	Mulder RH	ALSPAC,Generation R	33450751	2021-01-25	age	EFO_0000246	Model 2 at 9y with age as a random effect	http://epidelta.mrcieu.ac.uk/	DNA methylation	age	sex,gestational age,cohort,cell composition (reference based),batch effects	Beta Values	years	Illumina HumanMethylation450	Whole blood	NA	2338	2	Children	Both	European
14	76127348	cg18638383	Island	-0.00057	4.6e-05	0	NA	33450751_Mulder-RH_age_model_1_with_age_as_a_fixed_effect	Mulder RH	ALSPAC,Generation R	33450751	2021-01-25	age	EFO_0000246	Model 1 with age as a fixed effect	http://epidelta.mrcieu.ac.uk/	DNA methylation	age	sex,gestational age,cohort,cell composition (reference based),batch effects	Beta Values	years	Illumina HumanMethylation450	Whole blood	NA	2338	2	Children	Both	European
19	9945810	cg18744802	Island	1.75788	0.2941	2.26e-09	-	27105112_hiv_infection_discovery	Gross AM	NA	27105112	2016-04-21	HIV infection	EFO_0000764	Discovery	Table S2	DNA methylation	HIV infection	Age, cell composition	NA	NA	Illumina HumanMethylation450	Whole blood	NA	181	1	Adults	Males	European
19	9945810	cg18744802	Island	-0.00023	1.8e-05	0	NA	33450751_Mulder-RH_age_model_1_with_age_as_a_fixed_effect	Mulder RH	ALSPAC,Generation R	33450751	2021-01-25	age	EFO_0000246	Model 1 with age as a fixed effect	http://epidelta.mrcieu.ac.uk/	DNA methylation	age	sex,gestational age,cohort,cell composition (reference based),batch effects	Beta Values	years	Illumina HumanMethylation450	Whole blood	NA	2338	2	Children	Both	European
16	31885118	cg09101958	Island	0.00589	0.001	9.58e-10	-	23334450_rheumatoid_arthritis	Liu Y	NA	23334450	2013-01-20	Rheumatoid arthritis	EFO_0000685	NA	Table S3	DNA methylation	Rheumatoid arthritis	Age, sex, smoking, cell composition	Beta values	NA	Illumina HumanMethylation450	Whole blood	NA	691	1	Adults	Both	European
16	31885118	cg09101958	Island	-0.0001	9.8e-06	0	NA	33450751_Mulder-RH_age_model_1_with_age_as_a_fixed_effect	Mulder RH	ALSPAC,Generation R	33450751	2021-01-25	age	EFO_0000246	Model 1 with age as a fixed effect	http://epidelta.mrcieu.ac.uk/	DNA methylation	age	sex,gestational age,cohort,cell composition (reference based),batch effects	Beta Values	years	Illumina HumanMethylation450	Whole blood	NA	2338	2	Children	Both	European
16	31885118	cg09101958	Island	0.4	0.088	1.5e-05	NA	32080920_Witt-S_alcohol_withdrawal_recovery_discovery	Witt S	NA	32080920	2020-02-02	alcohol withdrawal recovery	NA	discovery	Table S1	DNA methylation	alcohol withdrawal recovery	Age, Smoking, Cell composition (reference based), Batch effects	Beta values	NA	Illumina HumanMethylationEPIC	whole blood	two weeks after vs active withdrawal	99	1	Adults	Males	European
14	76127164	cg16578355	North shore	-0.00031	5.1e-05	9.7e-10	NA	33450751_Mulder-RH_age_model_1_with_age_as_a_fixed_effect	Mulder RH	ALSPAC,Generation R	33450751	2021-01-25	age	EFO_0000246	Model 1 with age as a fixed effect	http://epidelta.mrcieu.ac.uk/	DNA methylation	age	sex,gestational age,cohort,cell composition (reference based),batch effects	Beta Values	years	Illumina HumanMethylation450	Whole blood	NA	2338	2	Children	Both	European
13	50018044	cg06870750	North shore	-0.00029	3.8e-05	2.5e-14	NA	33450751_Mulder-RH_age_model_1_with_age_as_a_fixed_effect	Mulder RH	ALSPAC,Generation R	33450751	2021-01-25	age	EFO_0000246	Model 1 with age as a fixed effect	http://epidelta.mrcieu.ac.uk/	DNA methylation	age	sex,gestational age,cohort,cell composition (reference based),batch effects	Beta Values	years	Illumina HumanMethylation450	Whole blood	NA	2338	2	Children	Both	European
11	57479802	cg23384340	Island	-0.00029	2.4e-05	0	NA	33450751_Mulder-RH_age_model_1_with_age_as_a_fixed_effect	Mulder RH	ALSPAC,Generation R	33450751	2021-01-25	age	EFO_0000246	Model 1 with age as a fixed effect	http://epidelta.mrcieu.ac.uk/	DNA methylation	age	sex,gestational age,cohort,cell composition (reference based),batch effects	Beta Values	years	Illumina HumanMethylation450	Whole blood	NA	2338	2	Children	Both	European
17	73452535	cg25824897	Island	-0.00021	1.4e-05	0	NA	33450751_Mulder-RH_age_model_1_with_age_as_a_fixed_effect	Mulder RH	ALSPAC,Generation R	33450751	2021-01-25	age	EFO_0000246	Model 1 with age as a fixed effect	http://epidelta.mrcieu.ac.uk/	DNA methylation	age	sex,gestational age,cohort,cell composition (reference based),batch effects	Beta Values	years	Illumina HumanMethylation450	Whole blood	NA	2338	2	Children	Both	European
10	76586254	cg10739686	Island	0.01626	0.00236	8.3e-11	NA	30602389_Battram-T_tissue_ewas_catalog_re-analysis_of_geo_data__geo_accession_id_is_gse124366__tissue_types_are_buccal_epithelial_cells_and_peripheral_blood_mononuclear_cells	Battram T	GEO	30602389	2020-09-15	Tissue	NA	EWAS Catalog re-analysis of GEO data. GEO accession ID is GSE124366. Tissue types are buccal epithelial cells and peripheral blood mononuclear cells	NA	DNA methylation	Tissue	Batch effects, cell composition (reference free)	Beta Values	NA	Illumina HumanMethylation450	Buccal cells and peripheral blood mononuclear cells	NA	215	1	Children	Both	European
10	76586254	cg10739686	Island	-0.00053	4.2e-05	0	NA	33450751_Mulder-RH_age_model_1_with_age_as_a_fixed_effect	Mulder RH	ALSPAC,Generation R	33450751	2021-01-25	age	EFO_0000246	Model 1 with age as a fixed effect	http://epidelta.mrcieu.ac.uk/	DNA methylation	age	sex,gestational age,cohort,cell composition (reference based),batch effects	Beta Values	years	Illumina HumanMethylation450	Whole blood	NA	2338	2	Children	Both	European
19	41220945	cg23925301	Island	0.00919	0.0017	3.32e-08	-	23334450_rheumatoid_arthritis	Liu Y	NA	23334450	2013-01-20	Rheumatoid arthritis	EFO_0000685	NA	Table S3	DNA methylation	Rheumatoid arthritis	Age, sex, smoking, cell composition	Beta values	NA	Illumina HumanMethylation450	Whole blood	NA	691	1	Adults	Both	European
19	41220945	cg23925301	Island	-0.00024	4.1e-05	6.9e-09	NA	33450751_Mulder-RH_age_model_1_with_age_as_a_fixed_effect	Mulder RH	ALSPAC,Generation R	33450751	2021-01-25	age	EFO_0000246	Model 1 with age as a fixed effect	http://epidelta.mrcieu.ac.uk/	DNA methylation	age	sex,gestational age,cohort,cell composition (reference based),batch effects	Beta Values	years	Illumina HumanMethylation450	Whole blood	NA	2338	2	Children	Both	European
11	94227183	cg11701250	Island	0.00746	0.0011	1.26e-12	-	23334450_rheumatoid_arthritis	Liu Y	NA	23334450	2013-01-20	Rheumatoid arthritis	EFO_0000685	NA	Table S3	DNA methylation	Rheumatoid arthritis	Age, sex, smoking, cell composition	Beta values	NA	Illumina HumanMethylation450	Whole blood	NA	691	1	Adults	Both	European
11	94227183	cg11701250	Island	-0.00013	1.1e-05	0	NA	33450751_Mulder-RH_age_model_1_with_age_as_a_fixed_effect	Mulder RH	ALSPAC,Generation R	33450751	2021-01-25	age	EFO_0000246	Model 1 with age as a fixed effect	http://epidelta.mrcieu.ac.uk/	DNA methylation	age	sex,gestational age,cohort,cell composition (reference based),batch effects	Beta Values	years	Illumina HumanMethylation450	Whole blood	NA	2338	2	Children	Both	European
5	131132836	cg16253537	Island	0.001	NA	4.1e-07	NA	31148503_Gruzieva-H._particulate_matter_‚â§10_um__pm10__discovery_and_replication	Gruzieva H.	PACE	31148503	2019-05-31	Particulate matter ‚â§10 um (PM10)	EFO_0008255	Discovery and replication	Table 2	DNA methylation	Particulate matter ‚â§10 um (PM10)	Sex, maternal smoking, batch effects, ancestry (other)	Beta Values	um	Illumina HumanMethylation450	Cord blood	Some study specific covariates	1949	7	Infants	Both	European, other
5	131132836	cg16253537	Island	-0.00014	1e-05	0	NA	33450751_Mulder-RH_age_model_1_with_age_as_a_fixed_effect	Mulder RH	ALSPAC,Generation R	33450751	2021-01-25	age	EFO_0000246	Model 1 with age as a fixed effect	http://epidelta.mrcieu.ac.uk/	DNA methylation	age	sex,gestational age,cohort,cell composition (reference based),batch effects	Beta Values	years	Illumina HumanMethylation450	Whole blood	NA	2338	2	Children	Both	European
5	131132836	cg16253537	Island	-0.002	0	5.1e-05	NA	32967004_Aghagoli-G_cry_acoustics_factor_1	Aghagoli G	The Neonatal Neurobehavior and Outcomes in Very Preterm Infants	32967004	2021-07-04	cry acoustics factor 1	NA	NA	Supplementary Table 1	cry acoustics factor 1	DNA methylation	Sex, PMA, recruitment site, proportions of epithelial cells	NA	Beta values	Illumina HumanMethylationEPIC	Buccal	NA	335	1	Infants	Both	European
17	17876154	cg19003389	South shore	-1.34245	0.2374	1.57e-08	-	27105112_hiv_infection_discovery	Gross AM	NA	27105112	2016-04-21	HIV infection	EFO_0000764	Discovery	Table S2	DNA methylation	HIV infection	Age, cell composition	NA	NA	Illumina HumanMethylation450	Whole blood	NA	181	1	Adults	Males	European
17	17876154	cg19003389	South shore	-0.00048	2.3e-05	0	NA	33450751_Mulder-RH_age_model_1_with_age_as_a_fixed_effect	Mulder RH	ALSPAC,Generation R	33450751	2021-01-25	age	EFO_0000246	Model 1 with age as a fixed effect	http://epidelta.mrcieu.ac.uk/	DNA methylation	age	sex,gestational age,cohort,cell composition (reference based),batch effects	Beta Values	years	Illumina HumanMethylation450	Whole blood	NA	2338	2	Children	Both	European
17	17876154	cg19003389	South shore	0.00068	0.00017	5.9e-05	NA	33450751_Mulder-RH_age_model_2_at_6y_with_age_as_a_fixed_effect	Mulder RH	ALSPAC,Generation R	33450751	2021-01-25	age	EFO_0000246	Model 2 at 6y with age as a fixed effect	http://epidelta.mrcieu.ac.uk/	DNA methylation	age	sex,gestational age,cohort,cell composition (reference based),batch effects	Beta Values	years	Illumina HumanMethylation450	Whole blood	NA	2338	2	Children	Both	European
17	79980823	cg21828899	Island	-0.00024	1.4e-05	0	NA	33450751_Mulder-RH_age_model_1_with_age_as_a_fixed_effect	Mulder RH	ALSPAC,Generation R	33450751	2021-01-25	age	EFO_0000246	Model 1 with age as a fixed effect	http://epidelta.mrcieu.ac.uk/	DNA methylation	age	sex,gestational age,cohort,cell composition (reference based),batch effects	Beta Values	years	Illumina HumanMethylation450	Whole blood	NA	2338	2	Children	Both	European
1	6845288	cg26251382	Island	0.00947	0.0013	1.23e-12	-	23334450_rheumatoid_arthritis	Liu Y	NA	23334450	2013-01-20	Rheumatoid arthritis	EFO_0000685	NA	Table S3	DNA methylation	Rheumatoid arthritis	Age, sex, smoking, cell composition	Beta values	NA	Illumina HumanMethylation450	Whole blood	NA	691	1	Adults	Both	European
1	6845288	cg26251382	Island	-0.00024	1.8e-05	0	NA	33450751_Mulder-RH_age_model_1_with_age_as_a_fixed_effect	Mulder RH	ALSPAC,Generation R	33450751	2021-01-25	age	EFO_0000246	Model 1 with age as a fixed effect	http://epidelta.mrcieu.ac.uk/	DNA methylation	age	sex,gestational age,cohort,cell composition (reference based),batch effects	Beta Values	years	Illumina HumanMethylation450	Whole blood	NA	2338	2	Children	Both	European
14	76127290	cg24045810	Island	-0.00024	2.5e-05	0	NA	33450751_Mulder-RH_age_model_1_with_age_as_a_fixed_effect	Mulder RH	ALSPAC,Generation R	33450751	2021-01-25	age	EFO_0000246	Model 1 with age as a fixed effect	http://epidelta.mrcieu.ac.uk/	DNA methylation	age	sex,gestational age,cohort,cell composition (reference based),batch effects	Beta Values	years	Illumina HumanMethylation450	Whole blood	NA	2338	2	Children	Both	European
19	2622858	cg21462934	Island	NA	NA	7.01e-06	-	27358653_fetal_alcohol_spectrum_disorder	Portales-Casamar E	NA	27358653	2016-06-29	Fetal alcohol spectrum disorder	NCIT_C92780	NA	Table S1	DNA methylation	Fetal alcohol spectrum disorder	batch	M values	NA	Illumina HumanMethylation450	Buccal	NA	206	1	Children	Both	European, Other
19	2622858	cg21462934	Island	-0.15323	0.00464	2.9e-81	NA	30602389_Battram-T_tissue_ewas_catalog_re-analysis_of_geo_data__geo_accession_id_is_gse124366__tissue_types_are_buccal_epithelial_cells_and_peripheral_blood_mononuclear_cells	Battram T	GEO	30602389	2020-09-15	Tissue	NA	EWAS Catalog re-analysis of GEO data. GEO accession ID is GSE124366. Tissue types are buccal epithelial cells and peripheral blood mononuclear cells	NA	DNA methylation	Tissue	Batch effects, cell composition (reference free)	Beta Values	NA	Illumina HumanMethylation450	Buccal cells and peripheral blood mononuclear cells	NA	215	1	Children	Both	European
19	2622858	cg21462934	Island	-0.003	0.00018	0	NA	33450751_Mulder-RH_age_model_1_with_age_as_a_fixed_effect	Mulder RH	ALSPAC,Generation R	33450751	2021-01-25	age	EFO_0000246	Model 1 with age as a fixed effect	http://epidelta.mrcieu.ac.uk/	DNA methylation	age	sex,gestational age,cohort,cell composition (reference based),batch effects	Beta Values	years	Illumina HumanMethylation450	Whole blood	NA	2338	2	Children	Both	European
19	2622858	cg21462934	Island	0.011	0.0013	0	NA	33450751_Mulder-RH_age_model_2_at_6y_with_age_as_a_fixed_effect	Mulder RH	ALSPAC,Generation R	33450751	2021-01-25	age	EFO_0000246	Model 2 at 6y with age as a fixed effect	http://epidelta.mrcieu.ac.uk/	DNA methylation	age	sex,gestational age,cohort,cell composition (reference based),batch effects	Beta Values	years	Illumina HumanMethylation450	Whole blood	NA	2338	2	Children	Both	European
19	2622858	cg21462934	Island	0.028	0.0025	0	NA	33450751_Mulder-RH_sex_discovery	Mulder RH	ALSPAC,Generation R	33450751	2021-01-25	sex	PATO_0000047	Discovery	http://epidelta.mrcieu.ac.uk/	DNA methylation	sex	gestational age,cohort,cell composition (reference based),batch effects	Beta Values	NA	Illumina HumanMethylation450	Whole blood	NA	2338	2	Children	Both	European
19	2622858	cg21462934	Island	-0.00091	0.0002	8.9e-06	NA	33450751_Mulder-RH_age_sex_discovery	Mulder RH	ALSPAC,Generation R	33450751	2021-01-25	age*sex	PATO_0000047,EFO_0000246	Discovery	http://epidelta.mrcieu.ac.uk/	DNA methylation	age*sex	sex,gestational age,cohort,cell composition (reference based),batch effects	Beta Values	years	Illumina HumanMethylation450	Whole blood	NA	2338	2	Children	Both	European
2	70142075	cg09679897	Island	0.0101	0.0013	1.46e-15	-	23334450_rheumatoid_arthritis	Liu Y	NA	23334450	2013-01-20	Rheumatoid arthritis	EFO_0000685	NA	Table S3	DNA methylation	Rheumatoid arthritis	Age, sex, smoking, cell composition	Beta values	NA	Illumina HumanMethylation450	Whole blood	NA	691	1	Adults	Both	European
2	70142075	cg09679897	Island	-0.00022	1.5e-05	0	NA	33450751_Mulder-RH_age_model_1_with_age_as_a_fixed_effect	Mulder RH	ALSPAC,Generation R	33450751	2021-01-25	age	EFO_0000246	Model 1 with age as a fixed effect	http://epidelta.mrcieu.ac.uk/	DNA methylation	age	sex,gestational age,cohort,cell composition (reference based),batch effects	Beta Values	years	Illumina HumanMethylation450	Whole blood	NA	2338	2	Children	Both	European
19	14633030	cg02327522	South shelf	0.000482	0.000119	5.16e-05	-	27717397_gestational_age_last_menstrual_periodestimated_gestational_age	Bohlin J	NA	27717397	2016-10-07	Gestational age	EFO_0005112	Last menstrual period-estimated gestational age	Table S2	DNA methylation	Gestational age	Offspring sex, maternal age, maternal smoking, study design, caesarean section, cell composition	Beta values	days	Illumina HumanMethylation450	Cord blood	NA	1068	1	Infants	Both	European
19	14633030	cg02327522	South shelf	NA	NA	3.51e-14	-	26857698_primary_sjogrens_syndrome_whole_blood	Imgenberg-Kreuz J	NA	26857698	2016-11-01	Primary Sjogrens syndrome	EFO_0000699	Whole blood	Table S1	DNA methylation	Primary Sjogrens syndrome	Age, sex, cell composition	Beta values	NA	Illumina HumanMethylation450	Whole blood	NA	500	1	NA	Both	European
19	14633030	cg02327522	South shelf	0.23682	0.0086	8.6e-69	NA	30602389_Battram-T_tissue_ewas_catalog_re-analysis_of_geo_data__geo_accession_id_is_gse124366__tissue_types_are_buccal_epithelial_cells_and_peripheral_blood_mononuclear_cells	Battram T	GEO	30602389	2020-09-15	Tissue	NA	EWAS Catalog re-analysis of GEO data. GEO accession ID is GSE124366. Tissue types are buccal epithelial cells and peripheral blood mononuclear cells	NA	DNA methylation	Tissue	Batch effects, cell composition (reference free)	Beta Values	NA	Illumina HumanMethylation450	Buccal cells and peripheral blood mononuclear cells	NA	215	1	Children	Both	European
19	14633030	cg02327522	South shelf	-0.0063	0.0002	0	NA	33450751_Mulder-RH_age_model_1_with_age_as_a_fixed_effect	Mulder RH	ALSPAC,Generation R	33450751	2021-01-25	age	EFO_0000246	Model 1 with age as a fixed effect	http://epidelta.mrcieu.ac.uk/	DNA methylation	age	sex,gestational age,cohort,cell composition (reference based),batch effects	Beta Values	years	Illumina HumanMethylation450	Whole blood	NA	2338	2	Children	Both	European
19	14633030	cg02327522	South shelf	0.0023	NA	2.9e-37	NA	33450751_Mulder-RH_age_model_1_with_age_as_a_random_effect	Mulder RH	ALSPAC,Generation R	33450751	2021-01-25	age	EFO_0000246	Model 1 with age as a random effect	http://epidelta.mrcieu.ac.uk/	DNA methylation	age	sex,gestational age,cohort,cell composition (reference based),batch effects	Beta Values	years	Illumina HumanMethylation450	Whole blood	NA	2338	2	Children	Both	European
19	14633030	cg02327522	South shelf	0.014	0.0013	0	NA	33450751_Mulder-RH_age_model_2_at_6y_with_age_as_a_fixed_effect	Mulder RH	ALSPAC,Generation R	33450751	2021-01-25	age	EFO_0000246	Model 2 at 6y with age as a fixed effect	http://epidelta.mrcieu.ac.uk/	DNA methylation	age	sex,gestational age,cohort,cell composition (reference based),batch effects	Beta Values	years	Illumina HumanMethylation450	Whole blood	NA	2338	2	Children	Both	European
19	14633030	cg02327522	South shelf	-0.0069	0.0013	9.5e-08	NA	33450751_Mulder-RH_age_model_2_at_9y_with_age_as_a_fixed_effect	Mulder RH	ALSPAC,Generation R	33450751	2021-01-25	age	EFO_0000246	Model 2 at 9y with age as a fixed effect	http://epidelta.mrcieu.ac.uk/	DNA methylation	age	sex,gestational age,cohort,cell composition (reference based),batch effects	Beta Values	years	Illumina HumanMethylation450	Whole blood	NA	2338	2	Children	Both	European
11	2721366	cg08446215	Island	-1.21733	0.2453	6.97e-07	-	27105112_hiv_infection_discovery	Gross AM	NA	27105112	2016-04-21	HIV infection	EFO_0000764	Discovery	Table S2	DNA methylation	HIV infection	Age, cell composition	NA	NA	Illumina HumanMethylation450	Whole blood	NA	181	1	Adults	Males	European
11	2721366	cg08446215	Island	-0.03361	0.00453	3.5e-12	NA	30602389_Battram-T_tissue_ewas_catalog_re-analysis_of_geo_data__geo_accession_id_is_gse124366__tissue_types_are_buccal_epithelial_cells_and_peripheral_blood_mononuclear_cells	Battram T	GEO	30602389	2020-09-15	Tissue	NA	EWAS Catalog re-analysis of GEO data. GEO accession ID is GSE124366. Tissue types are buccal epithelial cells and peripheral blood mononuclear cells	NA	DNA methylation	Tissue	Batch effects, cell composition (reference free)	Beta Values	NA	Illumina HumanMethylation450	Buccal cells and peripheral blood mononuclear cells	NA	215	1	Children	Both	European
11	2721366	cg08446215	Island	-0.0046	0.00034	0	NA	33450751_Mulder-RH_age_model_1_with_age_as_a_fixed_effect	Mulder RH	ALSPAC,Generation R	33450751	2021-01-25	age	EFO_0000246	Model 1 with age as a fixed effect	http://epidelta.mrcieu.ac.uk/	DNA methylation	age	sex,gestational age,cohort,cell composition (reference based),batch effects	Beta Values	years	Illumina HumanMethylation450	Whole blood	NA	2338	2	Children	Both	European
11	2721366	cg08446215	Island	0.0022	NA	2.9e-06	NA	33450751_Mulder-RH_age_model_1_with_age_as_a_random_effect	Mulder RH	ALSPAC,Generation R	33450751	2021-01-25	age	EFO_0000246	Model 1 with age as a random effect	http://epidelta.mrcieu.ac.uk/	DNA methylation	age	sex,gestational age,cohort,cell composition (reference based),batch effects	Beta Values	years	Illumina HumanMethylation450	Whole blood	NA	2338	2	Children	Both	European
1	117602840	cg12742796	Island	-0.01642	0.00233	3.2e-11	NA	30602389_Battram-T_tissue_ewas_catalog_re-analysis_of_geo_data__geo_accession_id_is_gse124366__tissue_types_are_buccal_epithelial_cells_and_peripheral_blood_mononuclear_cells	Battram T	GEO	30602389	2020-09-15	Tissue	NA	EWAS Catalog re-analysis of GEO data. GEO accession ID is GSE124366. Tissue types are buccal epithelial cells and peripheral blood mononuclear cells	NA	DNA methylation	Tissue	Batch effects, cell composition (reference free)	Beta Values	NA	Illumina HumanMethylation450	Buccal cells and peripheral blood mononuclear cells	NA	215	1	Children	Both	European
1	117602840	cg12742796	Island	-0.0014	7.5e-05	0	NA	33450751_Mulder-RH_age_model_1_with_age_as_a_fixed_effect	Mulder RH	ALSPAC,Generation R	33450751	2021-01-25	age	EFO_0000246	Model 1 with age as a fixed effect	http://epidelta.mrcieu.ac.uk/	DNA methylation	age	sex,gestational age,cohort,cell composition (reference based),batch effects	Beta Values	years	Illumina HumanMethylation450	Whole blood	NA	2338	2	Children	Both	European
7	23053737	cg24265806	Island	-0.00016	2.5e-05	2.1e-10	NA	33450751_Mulder-RH_age_model_1_with_age_as_a_fixed_effect	Mulder RH	ALSPAC,Generation R	33450751	2021-01-25	age	EFO_0000246	Model 1 with age as a fixed effect	http://epidelta.mrcieu.ac.uk/	DNA methylation	age	sex,gestational age,cohort,cell composition (reference based),batch effects	Beta Values	years	Illumina HumanMethylation450	Whole blood	NA	2338	2	Children	Both	European
10	72362809	cg02374486	South shelf	-0.000419	0.0001	3.22e-05	-	27717397_gestational_age_ultrasoundestimated_gestational_age	Bohlin J	NA	27717397	2016-10-07	Gestational age	EFO_0005112	Ultrasound-estimated gestational age	Table S1	DNA methylation	Gestational age	Offspring sex, maternal age, maternal smoking, study design, caesarean section, cell composition	Beta values	days	Illumina HumanMethylation450	Cord blood	NA	1068	1	Infants	Both	European
10	72362809	cg02374486	South shelf	NA	NA	3.72e-13	-	26857698_primary_sjogrens_syndrome_whole_blood	Imgenberg-Kreuz J	NA	26857698	2016-11-01	Primary Sjogrens syndrome	EFO_0000699	Whole blood	Table S1	DNA methylation	Primary Sjogrens syndrome	Age, sex, cell composition	Beta values	NA	Illumina HumanMethylation450	Whole blood	NA	500	1	NA	Both	European
10	72362809	cg02374486	South shelf	-0.42414	0.00439	2.6e-165	NA	30602389_Battram-T_tissue_ewas_catalog_re-analysis_of_geo_data__geo_accession_id_is_gse124366__tissue_types_are_buccal_epithelial_cells_and_peripheral_blood_mononuclear_cells	Battram T	GEO	30602389	2020-09-15	Tissue	NA	EWAS Catalog re-analysis of GEO data. GEO accession ID is GSE124366. Tissue types are buccal epithelial cells and peripheral blood mononuclear cells	NA	DNA methylation	Tissue	Batch effects, cell composition (reference free)	Beta Values	NA	Illumina HumanMethylation450	Buccal cells and peripheral blood mononuclear cells	NA	215	1	Children	Both	European
10	72362809	cg02374486	South shelf	-0.0054	0.00017	0	NA	33450751_Mulder-RH_age_model_1_with_age_as_a_fixed_effect	Mulder RH	ALSPAC,Generation R	33450751	2021-01-25	age	EFO_0000246	Model 1 with age as a fixed effect	http://epidelta.mrcieu.ac.uk/	DNA methylation	age	sex,gestational age,cohort,cell composition (reference based),batch effects	Beta Values	years	Illumina HumanMethylation450	Whole blood	NA	2338	2	Children	Both	European
10	72362809	cg02374486	South shelf	0.0093	0.0012	3e-14	NA	33450751_Mulder-RH_age_model_2_at_6y_with_age_as_a_fixed_effect	Mulder RH	ALSPAC,Generation R	33450751	2021-01-25	age	EFO_0000246	Model 2 at 6y with age as a fixed effect	http://epidelta.mrcieu.ac.uk/	DNA methylation	age	sex,gestational age,cohort,cell composition (reference based),batch effects	Beta Values	years	Illumina HumanMethylation450	Whole blood	NA	2338	2	Children	Both	European
10	72362809	cg02374486	South shelf	-0.003	0.00065	7.8e-06	NA	33564054_Kashima-K_gestational_age	Kashima K	NA	33564054	2021-02-09	gestational age	EFO_0005112	NA	Supplementary Table 6	DNA methylation	gestational age	sex, batch effects, cell composition (reference based), cesarean section, maternal pre-pregnancy bmi, maternal smoking before pregnancy, chorioamnionitis, idiopathic premature rupture of the membrane, preeclampsia	Beta Values	weeks	Illumina HumanMethylation450	Cord blood	NA	110	1	Infants	Both	East Asian
1	6845431	cg23287222	Island	-0.896205	0.2256	7.13e-05	-	27105112_hiv_infection_discovery	Gross AM	NA	27105112	2016-04-21	HIV infection	EFO_0000764	Discovery	Table S2	DNA methylation	HIV infection	Age, cell composition	NA	NA	Illumina HumanMethylation450	Whole blood	NA	181	1	Adults	Males	European
1	6845431	cg23287222	Island	-0.0004	1.9e-05	0	NA	33450751_Mulder-RH_age_model_1_with_age_as_a_fixed_effect	Mulder RH	ALSPAC,Generation R	33450751	2021-01-25	age	EFO_0000246	Model 1 with age as a fixed effect	http://epidelta.mrcieu.ac.uk/	DNA methylation	age	sex,gestational age,cohort,cell composition (reference based),batch effects	Beta Values	years	Illumina HumanMethylation450	Whole blood	NA	2338	2	Children	Both	European
2	153573883	cg26672088	Island	-0.0002	1.2e-05	0	NA	33450751_Mulder-RH_age_model_1_with_age_as_a_fixed_effect	Mulder RH	ALSPAC,Generation R	33450751	2021-01-25	age	EFO_0000246	Model 1 with age as a fixed effect	http://epidelta.mrcieu.ac.uk/	DNA methylation	age	sex,gestational age,cohort,cell composition (reference based),batch effects	Beta Values	years	Illumina HumanMethylation450	Whole blood	NA	2338	2	Children	Both	European
4	2470786	cg18070394	Island	-0.00083	7.3e-05	0	NA	33450751_Mulder-RH_age_model_1_with_age_as_a_fixed_effect	Mulder RH	ALSPAC,Generation R	33450751	2021-01-25	age	EFO_0000246	Model 1 with age as a fixed effect	http://epidelta.mrcieu.ac.uk/	DNA methylation	age	sex,gestational age,cohort,cell composition (reference based),batch effects	Beta Values	years	Illumina HumanMethylation450	Whole blood	NA	2338	2	Children	Both	European
4	2470786	cg18070394	Island	0.00041	NA	7.4e-05	NA	33450751_Mulder-RH_age_model_1_with_age_as_a_random_effect	Mulder RH	ALSPAC,Generation R	33450751	2021-01-25	age	EFO_0000246	Model 1 with age as a random effect	http://epidelta.mrcieu.ac.uk/	DNA methylation	age	sex,gestational age,cohort,cell composition (reference based),batch effects	Beta Values	years	Illumina HumanMethylation450	Whole blood	NA	2338	2	Children	Both	European
6	31830616	cg11401682	Island	-0.00013	1.2e-05	0	NA	33450751_Mulder-RH_age_model_1_with_age_as_a_fixed_effect	Mulder RH	ALSPAC,Generation R	33450751	2021-01-25	age	EFO_0000246	Model 1 with age as a fixed effect	http://epidelta.mrcieu.ac.uk/	DNA methylation	age	sex,gestational age,cohort,cell composition (reference based),batch effects	Beta Values	years	Illumina HumanMethylation450	Whole blood	NA	2338	2	Children	Both	European
6	31830616	cg11401682	Island	0.00223	0.00038	4e-09	NA	33279932_Li-M_schizophrenia_main	Li M	NA	33279932	2020-12-14	Schizophrenia	EFO_0000692	main	Table 1	DNA methylation	Schizophrenia	age, sex, batch effects	Beta Values	NA	Illumina HumanMethylationEPIC	Whole blood	NA	999	NA	Adults	Both	East Asian
6	31830616	cg11401682	Island	NA	NA	4.4e-07	NA	33279932_Li-M_schizophrenia_adjusted_for_cell_composition	Li M	NA	33279932	2020-12-14	Schizophrenia	EFO_0000692	adjusted for cell composition	Table 1	DNA methylation	Schizophrenia	age, sex, batch effects, cell composition (reference free)	Beta Values	NA	Illumina HumanMethylationEPIC	Whole blood	NA	999	NA	Adults	Both	East Asian
17	61699771	cg03376183	Island	0.01356	0.0021	2.64e-10	-	23334450_rheumatoid_arthritis	Liu Y	NA	23334450	2013-01-20	Rheumatoid arthritis	EFO_0000685	NA	Table S3	DNA methylation	Rheumatoid arthritis	Age, sex, smoking, cell composition	Beta values	NA	Illumina HumanMethylation450	Whole blood	NA	691	1	Adults	Both	European
17	61699771	cg03376183	Island	-0.00063	3.3e-05	0	NA	33450751_Mulder-RH_age_model_1_with_age_as_a_fixed_effect	Mulder RH	ALSPAC,Generation R	33450751	2021-01-25	age	EFO_0000246	Model 1 with age as a fixed effect	http://epidelta.mrcieu.ac.uk/	DNA methylation	age	sex,gestational age,cohort,cell composition (reference based),batch effects	Beta Values	years	Illumina HumanMethylation450	Whole blood	NA	2338	2	Children	Both	European
11	13299305	cg20399260	Island	-0.0003	2.1e-05	0	NA	33450751_Mulder-RH_age_model_1_with_age_as_a_fixed_effect	Mulder RH	ALSPAC,Generation R	33450751	2021-01-25	age	EFO_0000246	Model 1 with age as a fixed effect	http://epidelta.mrcieu.ac.uk/	DNA methylation	age	sex,gestational age,cohort,cell composition (reference based),batch effects	Beta Values	years	Illumina HumanMethylation450	Whole blood	NA	2338	2	Children	Both	European
17	79980949	cg04489846	Island	-0.00043	2.7e-05	0	NA	33450751_Mulder-RH_age_model_1_with_age_as_a_fixed_effect	Mulder RH	ALSPAC,Generation R	33450751	2021-01-25	age	EFO_0000246	Model 1 with age as a fixed effect	http://epidelta.mrcieu.ac.uk/	DNA methylation	age	sex,gestational age,cohort,cell composition (reference based),batch effects	Beta Values	years	Illumina HumanMethylation450	Whole blood	NA	2338	2	Children	Both	European
1	6845440	cg06816875	Island	0.00792	0.0014	2.56e-08	-	23334450_rheumatoid_arthritis	Liu Y	NA	23334450	2013-01-20	Rheumatoid arthritis	EFO_0000685	NA	Table S3	DNA methylation	Rheumatoid arthritis	Age, sex, smoking, cell composition	Beta values	NA	Illumina HumanMethylation450	Whole blood	NA	691	1	Adults	Both	European
1	6845440	cg06816875	Island	-0.00042	2.3e-05	0	NA	33450751_Mulder-RH_age_model_1_with_age_as_a_fixed_effect	Mulder RH	ALSPAC,Generation R	33450751	2021-01-25	age	EFO_0000246	Model 1 with age as a fixed effect	http://epidelta.mrcieu.ac.uk/	DNA methylation	age	sex,gestational age,cohort,cell composition (reference based),batch effects	Beta Values	years	Illumina HumanMethylation450	Whole blood	NA	2338	2	Children	Both	European
15	101142580	cg05384413	Island	0.00632	0.00125	1e-06	NA	30602389_Battram-T_tissue_ewas_catalog_re-analysis_of_geo_data__geo_accession_id_is_gse124366__tissue_types_are_buccal_epithelial_cells_and_peripheral_blood_mononuclear_cells	Battram T	GEO	30602389	2020-09-15	Tissue	NA	EWAS Catalog re-analysis of GEO data. GEO accession ID is GSE124366. Tissue types are buccal epithelial cells and peripheral blood mononuclear cells	NA	DNA methylation	Tissue	Batch effects, cell composition (reference free)	Beta Values	NA	Illumina HumanMethylation450	Buccal cells and peripheral blood mononuclear cells	NA	215	1	Children	Both	European
15	101142580	cg05384413	Island	-0.00012	1.2e-05	0	NA	33450751_Mulder-RH_age_model_1_with_age_as_a_fixed_effect	Mulder RH	ALSPAC,Generation R	33450751	2021-01-25	age	EFO_0000246	Model 1 with age as a fixed effect	http://epidelta.mrcieu.ac.uk/	DNA methylation	age	sex,gestational age,cohort,cell composition (reference based),batch effects	Beta Values	years	Illumina HumanMethylation450	Whole blood	NA	2338	2	Children	Both	European
11	68228071	cg00328901	Island	0.00965	0.0013	1.01e-13	-	23334450_rheumatoid_arthritis	Liu Y	NA	23334450	2013-01-20	Rheumatoid arthritis	EFO_0000685	NA	Table S3	DNA methylation	Rheumatoid arthritis	Age, sex, smoking, cell composition	Beta values	NA	Illumina HumanMethylation450	Whole blood	NA	691	1	Adults	Both	European
11	68228071	cg00328901	Island	-0.00024	1.6e-05	0	NA	33450751_Mulder-RH_age_model_1_with_age_as_a_fixed_effect	Mulder RH	ALSPAC,Generation R	33450751	2021-01-25	age	EFO_0000246	Model 1 with age as a fixed effect	http://epidelta.mrcieu.ac.uk/	DNA methylation	age	sex,gestational age,cohort,cell composition (reference based),batch effects	Beta Values	years	Illumina HumanMethylation450	Whole blood	NA	2338	2	Children	Both	European
11	3071269	cg13442606	Open sea	NA	NA	8.02e-05	-	26500701_sex_kora_f4	Singmann P	NA	26500701	2015-10-19	Sex	EFO_0001271	KORA F4	Additional file 2	DNA methylation	Sex	Age, smoking, alcohol consumption, body mass index, triglycerides, total leucocytes, high-density lipoprotein, low-density lipoprotein, physical activity, diabetes, myocardial infarction, cell composition, batch	Beta values	NA	Illumina HumanMethylation450	Whole blood	NA	1799	1	Adults	Both	European
11	3071269	cg13442606	Open sea	NA	NA	2.77e-55	-	23526956_clear_cell_renal_carcinoma	Wozniak MB	NA	23526956	2013-03-05	Clear cell renal carcinoma	EFO_0000349, EFO_0000681	NA	Table S6	DNA methylation	Clear cell renal carcinoma	NA	M values	NA	Illumina HumanMethylation450	Clear cell renal carcinoma tumour cells, adjacent healthy cells	NA	129	1	Adults	Both	European
11	3071269	cg13442606	Open sea	0.36344	0.00947	2.7e-92	NA	30602389_Battram-T_tissue_ewas_catalog_re-analysis_of_geo_data__geo_accession_id_is_gse124366__tissue_types_are_buccal_epithelial_cells_and_peripheral_blood_mononuclear_cells	Battram T	GEO	30602389	2020-09-15	Tissue	NA	EWAS Catalog re-analysis of GEO data. GEO accession ID is GSE124366. Tissue types are buccal epithelial cells and peripheral blood mononuclear cells	NA	DNA methylation	Tissue	Batch effects, cell composition (reference free)	Beta Values	NA	Illumina HumanMethylation450	Buccal cells and peripheral blood mononuclear cells	NA	215	1	Children	Both	European
11	3071269	cg13442606	Open sea	0.009	0.0018	4e-07	NA	31230546_Kazmi-N_hypertensive_disorders_of_pregnancy_meta_analysis_unadjusted_model	Kazmi N	PACE	31230546	2019-06-24	Hypertensive disorders of pregnancy	MONDO_0024664, EFO_0000537, EFO_0000668	Meta analysis unadjusted model	Table S3	DNA methylation	Hypertensive disorders of pregnancy	NA	Beta Values	NA	Illumina HumanMethylation450	Cord blood	NA	5242	10	Infants	Both	Unclear
11	3071269	cg13442606	Open sea	0.0199	0.0037	6.5e-08	NA	31230546_Kazmi-N_preeclampsia_meta_analysis_unadjusted_model	Kazmi N	PACE	31230546	2019-06-24	Preeclampsia	EFO_0000668	Meta analysis unadjusted model	Table S5	DNA methylation	Preeclampsia	Cell composition (reference based), batch effects, age, smoking, parity, diabetes, body mass index, sex	Beta Values	NA	Illumina HumanMethylation450	Cord blood	NA	3460	6	Infants	Both	Unclear
11	3071269	cg13442606	Open sea	-0.174	NA	4.9e-10	NA	29278407_Geurts-YM_bmi_discovery	Geurts YM	MCCS	29278407	2017-10-16	BMI	EFO_0004340	Discovery	Table S2 and S5	DNA methylation	BMI	Age, sex, smoking, cell composition (reference based), ancestry (other)	Beta Values	kg/m2	Illumina HumanMethylation450	Whole blood	NA	5361	1	Adults	Both	Other
11	3071269	cg13442606	Open sea	-0.0036	0.00019	0	NA	33450751_Mulder-RH_age_model_1_with_age_as_a_fixed_effect	Mulder RH	ALSPAC,Generation R	33450751	2021-01-25	age	EFO_0000246	Model 1 with age as a fixed effect	http://epidelta.mrcieu.ac.uk/	DNA methylation	age	sex,gestational age,cohort,cell composition (reference based),batch effects	Beta Values	years	Illumina HumanMethylation450	Whole blood	NA	2338	2	Children	Both	European
11	3071269	cg13442606	Open sea	0.011	0.0014	7.8e-15	NA	33450751_Mulder-RH_age_model_2_at_6y_with_age_as_a_fixed_effect	Mulder RH	ALSPAC,Generation R	33450751	2021-01-25	age	EFO_0000246	Model 2 at 6y with age as a fixed effect	http://epidelta.mrcieu.ac.uk/	DNA methylation	age	sex,gestational age,cohort,cell composition (reference based),batch effects	Beta Values	years	Illumina HumanMethylation450	Whole blood	NA	2338	2	Children	Both	European
5	79490511	cg06677021	Open sea	NA	NA	6.28e-88	-	28056824_age_4_vs_age_0	Xu CJ	NA	28056824	2017-01-05	Age 4 vs age 0	EFO_0000246	NA	Additional file 3	DNA methylation	Age 4 vs age 0	Sex, cell composition, batch	Beta values	NA	Illumina HumanMethylation450	Whole blood, cord blood	NA	269	2	NA	Both	European
5	79490511	cg06677021	Open sea	NA	NA	1.04e-06	-	26500701_sex_kora_f4	Singmann P	NA	26500701	2015-10-19	Sex	EFO_0001271	KORA F4	Additional file 2	DNA methylation	Sex	Age, smoking, alcohol consumption, body mass index, triglycerides, total leucocytes, high-density lipoprotein, low-density lipoprotein, physical activity, diabetes, myocardial infarction, cell composition, batch	Beta values	NA	Illumina HumanMethylation450	Whole blood	NA	1799	1	Adults	Both	European
5	79490511	cg06677021	Open sea	NA	NA	2.58e-08	-	23691101_smoking_current_vs_never_smoking_discovery	Zeilinger S	NA	23691101	2013-05-17	Smoking	EFO_0006527, EFO_0005671, EFO_0004318	Current vs never smoking discovery	Table S1	DNA methylation	Smoking	Age, sex, body mass index, alcohol consumption, cell composition	M values	NA	Illumina HumanMethylation450	Whole blood	NA	1011	1	Adults	Both	European
5	79490511	cg06677021	Open sea	-0.43145	0.00821	2.4e-116	NA	30602389_Battram-T_tissue_ewas_catalog_re-analysis_of_geo_data__geo_accession_id_is_gse124366__tissue_types_are_buccal_epithelial_cells_and_peripheral_blood_mononuclear_cells	Battram T	GEO	30602389	2020-09-15	Tissue	NA	EWAS Catalog re-analysis of GEO data. GEO accession ID is GSE124366. Tissue types are buccal epithelial cells and peripheral blood mononuclear cells	NA	DNA methylation	Tissue	Batch effects, cell composition (reference free)	Beta Values	NA	Illumina HumanMethylation450	Buccal cells and peripheral blood mononuclear cells	NA	215	1	Children	Both	European
5	79490511	cg06677021	Open sea	NA	NA	9.9e-06	NA	31789449_Dugue-P-A_alcohol_consumption_lifetime_consumption_discovery	Dugue P-A	Melbourne Collaborative Cohort Study	31789449	2019-11-04	Alcohol consumption	EFO_0004329, EFO_0007878	Lifetime consumption discovery	Supplementary Table 3	Alcohol consumption	DNA methylation	age, sex, smoking, body mass index country of birth, sample type, cell composition (reference based), batch effects	g/day	M Values	Illumina HumanMethylation450	Whole blood	NA	5606	1	Adults	Both	Unclear
5	79490511	cg06677021	Open sea	NA	NA	1.1e-06	NA	31789449_Dugue-P-A_alcohol_consumption_previous_week_consumption_discovery	Dugue P-A	Melbourne Collaborative Cohort Study	31789449	2019-11-04	Alcohol consumption	EFO_0004329, EFO_0007878	Previous week consumption discovery	Supplementary Table 3	Alcohol consumption	DNA methylation	age, sex, smoking, body mass index country of birth, sample type, cell composition (reference based), batch effects	g/day	M Values	Illumina HumanMethylation450	Whole blood	NA	5606	1	Adults	Both	Unclear
5	79490511	cg06677021	Open sea	NA	NA	2e-05	NA	31789449_Dugue-P-A_alcohol_consumption_previous_decade_consumption_discovery	Dugue P-A	Melbourne Collaborative Cohort Study	31789449	2019-11-04	Alcohol consumption	EFO_0004329, EFO_0007878	Previous decade consumption discovery	Supplementary Table 3	Alcohol consumption	DNA methylation	age, sex, smoking, body mass index country of birth, sample type, cell composition (reference based), batch effects	g/day	M Values	Illumina HumanMethylation450	Whole blood	NA	5606	1	Adults	Both	Unclear
5	79490511	cg06677021	Open sea	0.0067	0.0003	0	NA	33450751_Mulder-RH_age_model_1_with_age_as_a_fixed_effect	Mulder RH	ALSPAC,Generation R	33450751	2021-01-25	age	EFO_0000246	Model 1 with age as a fixed effect	http://epidelta.mrcieu.ac.uk/	DNA methylation	age	sex,gestational age,cohort,cell composition (reference based),batch effects	Beta Values	years	Illumina HumanMethylation450	Whole blood	NA	2338	2	Children	Both	European
5	79490511	cg06677021	Open sea	-0.014	0.002	6.1e-13	NA	33450751_Mulder-RH_age_model_2_at_6y_with_age_as_a_fixed_effect	Mulder RH	ALSPAC,Generation R	33450751	2021-01-25	age	EFO_0000246	Model 2 at 6y with age as a fixed effect	http://epidelta.mrcieu.ac.uk/	DNA methylation	age	sex,gestational age,cohort,cell composition (reference based),batch effects	Beta Values	years	Illumina HumanMethylation450	Whole blood	NA	2338	2	Children	Both	European
5	79490511	cg06677021	Open sea	-0.042	0.00593	2.1e-10	NA	32795589_Kyung-WK_eosinophilia_discovery	Kyung WK	NA	32795589	2020-08-11	eosinophilia	HP_0001880	discovery	Table E4	DNA methylation	eosinophilia	NA	Beta values	NA	Illumina HumanMethylationEPIC	nasal polyp	NA	129	1	Adults	Both	East Asian
2	176033300	cg19045894	South shore	0.01503	0.0027	2.68e-08	-	23334450_rheumatoid_arthritis	Liu Y	NA	23334450	2013-01-20	Rheumatoid arthritis	EFO_0000685	NA	Table S3	DNA methylation	Rheumatoid arthritis	Age, sex, smoking, cell composition	Beta values	NA	Illumina HumanMethylation450	Whole blood	NA	691	1	Adults	Both	European
2	176033300	cg19045894	South shore	-0.00774	0.00186	4.7e-05	NA	30602389_Battram-T_tissue_ewas_catalog_re-analysis_of_geo_data__geo_accession_id_is_gse124366__tissue_types_are_buccal_epithelial_cells_and_peripheral_blood_mononuclear_cells	Battram T	GEO	30602389	2020-09-15	Tissue	NA	EWAS Catalog re-analysis of GEO data. GEO accession ID is GSE124366. Tissue types are buccal epithelial cells and peripheral blood mononuclear cells	NA	DNA methylation	Tissue	Batch effects, cell composition (reference free)	Beta Values	NA	Illumina HumanMethylation450	Buccal cells and peripheral blood mononuclear cells	NA	215	1	Children	Both	European
2	176033300	cg19045894	South shore	-0.00074	8.8e-05	0	NA	33450751_Mulder-RH_age_model_1_with_age_as_a_fixed_effect	Mulder RH	ALSPAC,Generation R	33450751	2021-01-25	age	EFO_0000246	Model 1 with age as a fixed effect	http://epidelta.mrcieu.ac.uk/	DNA methylation	age	sex,gestational age,cohort,cell composition (reference based),batch effects	Beta Values	years	Illumina HumanMethylation450	Whole blood	NA	2338	2	Children	Both	European
13	73302078	cg10706989	Island	-0.00015	1.6e-05	0	NA	33450751_Mulder-RH_age_model_1_with_age_as_a_fixed_effect	Mulder RH	ALSPAC,Generation R	33450751	2021-01-25	age	EFO_0000246	Model 1 with age as a fixed effect	http://epidelta.mrcieu.ac.uk/	DNA methylation	age	sex,gestational age,cohort,cell composition (reference based),batch effects	Beta Values	years	Illumina HumanMethylation450	Whole blood	NA	2338	2	Children	Both	European
12	56521719	cg11788450	North shore	-0.00688	0.00143	3e-06	NA	30602389_Battram-T_tissue_ewas_catalog_re-analysis_of_geo_data__geo_accession_id_is_gse124366__tissue_types_are_buccal_epithelial_cells_and_peripheral_blood_mononuclear_cells	Battram T	GEO	30602389	2020-09-15	Tissue	NA	EWAS Catalog re-analysis of GEO data. GEO accession ID is GSE124366. Tissue types are buccal epithelial cells and peripheral blood mononuclear cells	NA	DNA methylation	Tissue	Batch effects, cell composition (reference free)	Beta Values	NA	Illumina HumanMethylation450	Buccal cells and peripheral blood mononuclear cells	NA	215	1	Children	Both	European
12	56521719	cg11788450	North shore	-0.00029	4.9e-05	1.5e-09	NA	33450751_Mulder-RH_age_model_1_with_age_as_a_fixed_effect	Mulder RH	ALSPAC,Generation R	33450751	2021-01-25	age	EFO_0000246	Model 1 with age as a fixed effect	http://epidelta.mrcieu.ac.uk/	DNA methylation	age	sex,gestational age,cohort,cell composition (reference based),batch effects	Beta Values	years	Illumina HumanMethylation450	Whole blood	NA	2338	2	Children	Both	European
5	108084676	cg14735844	Island	0.00369	0.00083	1.5e-05	NA	30602389_Battram-T_tissue_ewas_catalog_re-analysis_of_geo_data__geo_accession_id_is_gse124366__tissue_types_are_buccal_epithelial_cells_and_peripheral_blood_mononuclear_cells	Battram T	GEO	30602389	2020-09-15	Tissue	NA	EWAS Catalog re-analysis of GEO data. GEO accession ID is GSE124366. Tissue types are buccal epithelial cells and peripheral blood mononuclear cells	NA	DNA methylation	Tissue	Batch effects, cell composition (reference free)	Beta Values	NA	Illumina HumanMethylation450	Buccal cells and peripheral blood mononuclear cells	NA	215	1	Children	Both	European
5	108084676	cg14735844	Island	-0.00015	1.2e-05	0	NA	33450751_Mulder-RH_age_model_1_with_age_as_a_fixed_effect	Mulder RH	ALSPAC,Generation R	33450751	2021-01-25	age	EFO_0000246	Model 1 with age as a fixed effect	http://epidelta.mrcieu.ac.uk/	DNA methylation	age	sex,gestational age,cohort,cell composition (reference based),batch effects	Beta Values	years	Illumina HumanMethylation450	Whole blood	NA	2338	2	Children	Both	European
19	39340631	cg14798919	Island	-0.0012	0.0001	0	NA	33450751_Mulder-RH_age_model_1_with_age_as_a_fixed_effect	Mulder RH	ALSPAC,Generation R	33450751	2021-01-25	age	EFO_0000246	Model 1 with age as a fixed effect	http://epidelta.mrcieu.ac.uk/	DNA methylation	age	sex,gestational age,cohort,cell composition (reference based),batch effects	Beta Values	years	Illumina HumanMethylation450	Whole blood	NA	2338	2	Children	Both	European
19	39340631	cg14798919	Island	-0.0049	0.00068	8.1e-13	NA	33450751_Mulder-RH_age_model_2_at_9y_with_age_as_a_fixed_effect	Mulder RH	ALSPAC,Generation R	33450751	2021-01-25	age	EFO_0000246	Model 2 at 9y with age as a fixed effect	http://epidelta.mrcieu.ac.uk/	DNA methylation	age	sex,gestational age,cohort,cell composition (reference based),batch effects	Beta Values	years	Illumina HumanMethylation450	Whole blood	NA	2338	2	Children	Both	European
17	61699734	cg19245361	Island	-0.00052	5e-05	0	NA	33450751_Mulder-RH_age_model_1_with_age_as_a_fixed_effect	Mulder RH	ALSPAC,Generation R	33450751	2021-01-25	age	EFO_0000246	Model 1 with age as a fixed effect	http://epidelta.mrcieu.ac.uk/	DNA methylation	age	sex,gestational age,cohort,cell composition (reference based),batch effects	Beta Values	years	Illumina HumanMethylation450	Whole blood	NA	2338	2	Children	Both	European
7	23053820	cg01587630	Island	-0.0253	0.00278	1.1e-16	NA	30602389_Battram-T_tissue_ewas_catalog_re-analysis_of_geo_data__geo_accession_id_is_gse124366__tissue_types_are_buccal_epithelial_cells_and_peripheral_blood_mononuclear_cells	Battram T	GEO	30602389	2020-09-15	Tissue	NA	EWAS Catalog re-analysis of GEO data. GEO accession ID is GSE124366. Tissue types are buccal epithelial cells and peripheral blood mononuclear cells	NA	DNA methylation	Tissue	Batch effects, cell composition (reference free)	Beta Values	NA	Illumina HumanMethylation450	Buccal cells and peripheral blood mononuclear cells	NA	215	1	Children	Both	European
7	23053820	cg01587630	Island	-0.00048	5.2e-05	0	NA	33450751_Mulder-RH_age_model_1_with_age_as_a_fixed_effect	Mulder RH	ALSPAC,Generation R	33450751	2021-01-25	age	EFO_0000246	Model 1 with age as a fixed effect	http://epidelta.mrcieu.ac.uk/	DNA methylation	age	sex,gestational age,cohort,cell composition (reference based),batch effects	Beta Values	years	Illumina HumanMethylation450	Whole blood	NA	2338	2	Children	Both	European
7	23053820	cg01587630	Island	-0.0015	0.00035	3.5e-05	NA	33450751_Mulder-RH_age_model_2_at_9y_with_age_as_a_fixed_effect	Mulder RH	ALSPAC,Generation R	33450751	2021-01-25	age	EFO_0000246	Model 2 at 9y with age as a fixed effect	http://epidelta.mrcieu.ac.uk/	DNA methylation	age	sex,gestational age,cohort,cell composition (reference based),batch effects	Beta Values	years	Illumina HumanMethylation450	Whole blood	NA	2338	2	Children	Both	European
4	2748332	cg00741986	Open sea	-0.016	0.0025	1.2e-10	-	27651444_smoking_current_vs_never_smoking	Joehanes R	NA	27651444	2016-10-01	Smoking	EFO_0006527, EFO_0005671, EFO_0004318	Current vs never smoking	Table S2	DNA methylation	Current versus never smoking	Age, sex, cell composition, batch	Beta values	NA	Illumina HumanMethylation450	CD4+ T cells, monocytes	NA	9389	16	Adults	Both	European, African
4	2748332	cg00741986	Open sea	-0.0038	0.0009	7.8e-06	-	27651444_smoking_former_vs_never_smoking	Joehanes R	NA	27651444	2016-10-01	Smoking	EFO_0005671, EFO_0004318	Former vs never smoking	Table S5	DNA methylation	Former versus never smoking	Age, sex, cell composition, batch	Beta values	NA	Illumina HumanMethylation450	CD4+ T cells, monocytes	NA	13474	16	Adults	Both	European, African
4	2748332	cg00741986	Open sea	NA	NA	5.94e-06	-	28225026_tobacco_smoking	Chatziioannou A	EnviroGenomarkers project consortium	28225026	2017-02-22	Tobacco smoking	EFO_0006527, EFO_0005671, EFO_0004318	NA	Table S2	DNA methylation	Current vs never smoking	Age, sex, body mass index, batch, cell composition	M values	NA	Illumina HumanMethylation450	Whole blood	NA	454	2	Adults	Both	Unclear
4	2748332	cg00741986	Open sea	NA	NA	3.15e-07	-	29086770_educational_attainment_basic_model	Karlsson Linner R	NA	29086770	2017-10-31	Educational attainment	EFO_0004784	Basic model	Table S1.6b	DNA methylation	Educational attainment	Age, sex, cell composition, batch	Beta values	years of schooling	Illumina HumanMethylation450	Whole blood	NA	10767	27	Adults	Both	Unclear
4	2748332	cg00741986	Open sea	NA	NA	6.76e-44	-	23526956_clear_cell_renal_carcinoma	Wozniak MB	NA	23526956	2013-03-05	Clear cell renal carcinoma	EFO_0000349, EFO_0000681	NA	Table S6	DNA methylation	Clear cell renal carcinoma	NA	M values	NA	Illumina HumanMethylation450	Clear cell renal carcinoma tumour cells, adjacent healthy cells	NA	129	1	Adults	Both	European
4	2748332	cg00741986	Open sea	NA	NA	6.36e-08	-	23691101_smoking_current_vs_never_smoking_discovery	Zeilinger S	NA	23691101	2013-05-17	Smoking	EFO_0006527, EFO_0005671, EFO_0004318	Current vs never smoking discovery	Table S1	DNA methylation	Smoking	Age, sex, body mass index, alcohol consumption, cell composition	M values	NA	Illumina HumanMethylation450	Whole blood	NA	1011	1	Adults	Both	European
4	2748332	cg00741986	Open sea	0.0207	0.00457	1.3e-05	NA	27886173_Battram-T_crohn_s_disease_ewas_catalog_re-analysis_of_geo_data__geo_accession_id_is_gse87640	Battram T	GEO	27886173	2020-09-15	Crohn's disease	EFO_0000384	EWAS Catalog re-analysis of GEO data. GEO accession ID is GSE87640	NA	DNA methylation	Crohn's disease	Batch effects, cell composition (reference free)	Beta Values	NA	Illumina HumanMethylation450	Whole blood	NA	161	1	Adults	Both	European
4	2748332	cg00741986	Open sea	-0.01504	0.00103	1.3e-48	NA	31536415_Sikdar-S_smoking_random_effects_meta-analysis	Sikdar S	CHARGE	31536415	2019-09-19	Smoking	EFO_0009115, EFO_0006527, EFO_0004318	random effects meta-analysis	Table S2	DNA methylation	Smoking	Age, sex, cell composition (reference based), batch effects	Beta Values	NA	Illumina HumanMethylation450	Whole blood, CD4+ T cells, CD14+ monocytes	NA	15907	16	Adults	Both	European, African, Other
4	2748332	cg00741986	Open sea	-0.0107	0.00197	6.5e-08	NA	29740313_Mendelson-MM_soluble_tumor_necrosis_factor_receptor_2	Mendelson MM	FHS	29740313	2018-04-24	Soluble tumor necrosis factor receptor 2	EFO_0008384, NCIT_C117749	NA	Table S1	DNA methylation	Soluble tumor necrosis factor receptor 2	Age, sex, body mass index, smoking, batch effects	Beta Values	pg/ml	Illumina HumanMethylation450	Whole blood	NA	2468	1	Adults	Both	Unclear
4	2748332	cg00741986	Open sea	-0.00062	NA	5.8e-05	NA	31510868_Sun-D_body_mass_index_discovery_in_europeans	Sun D	Bogalusa Heart Study	31510868	2019-09-12	body mass index	EFO_0004340	Discovery in Europeans	Online Table I	DNA methylation	body mass index	age, sex, smoking, cell composition (reference based), batch effects	Beta Values	kg/m2	Illumina HumanMethylation450	Whole blood	NA	995	1	Adults	Both	European
4	2748332	cg00741986	Open sea	-0.00088	NA	1.2e-07	NA	31510868_Sun-D_body_mass_index_replication_in_europeans	Sun D	Georgia Stress and Heart Study	31510868	2019-09-12	body mass index	EFO_0004340	Replication in Europeans	Online Table I	DNA methylation	body mass index	age, sex, smoking, cell composition (reference based), batch effects	Beta Values	kg/m2	Illumina HumanMethylation450	Unspecified	tissue type not specified for this cohort	252	1	Adults	Both	European
4	2748332	cg00741986	Open sea	59.5	12.5	1.8e-06	NA	31015461_Kupers-L_birthweight_meta_analysis_all_ancestries	Kupers L	PACE	31015461	2019-04-23	Birthweight	EFO_0004344	meta analysis all ancestries	Supplementary Data 2	Birthweight	DNA methylation	gestational age at delivery, child sex, maternal age at delivery, parity (0/‚â•1), smoking during pregnancy (no smoking/stopped in early pregnancy/smoking throughout pregnancy), pre-pregnancy body mass index , socio-economic position, technical variation, cell composition (reference based)	NA	Beta Values	Illumina HumanMethylation450	Cord blood	NA	8825	24	Infants	Both	Admixed
4	2748332	cg00741986	Open sea	-0.172	NA	3e-11	NA	29278407_Geurts-YM_bmi_discovery	Geurts YM	MCCS	29278407	2017-10-16	BMI	EFO_0004340	Discovery	Table S2 and S5	DNA methylation	BMI	Age, sex, smoking, cell composition (reference based), ancestry (other)	Beta Values	kg/m2	Illumina HumanMethylation450	Whole blood	NA	5361	1	Adults	Both	Other
4	2748332	cg00741986	Open sea	-0.13	0.0129	6.7e-24	NA	31552803_Dugue-PA_smoking_current_vs_never_smoking	Dugue PA	Melbourne Collaborative Cohort Study	31552803	2019-09-25	Smoking	EFO_0006527, EFO_0004318	Current vs never smoking	Supplementary table 1	DNA methylation	Smoking	Sex, country of birth, age, alcohol consumption, cell composition (reference based), batch effects	M Values	NA	Illumina HumanMethylation450	Whole blood	NA	1851	1	Adults	Both	European
4	2748332	cg00741986	Open sea	1.25	0.202	6.5e-10	NA	31073081_Imboden-M_fev1_meta-analysis	Imboden M	Aging Lungs in European Cohorts project	31073081	2019-07-01	FEV1	EFO_0004314	Meta-analysis	Supplementary table 4	DNA methylation	FEV1	Batch effects, age, age squared, height, squared deviation from the mean height, sex, education, body mass index, cell composition (reference based)	Beta Values	L	Illumina HumanMethylation450	Whole blood	Meta-analyses were conducted across time points	5370	8	Adults	Both	European
4	2748332	cg00741986	Open sea	-0.0063	0.0002	0	NA	33450751_Mulder-RH_age_model_1_with_age_as_a_fixed_effect	Mulder RH	ALSPAC,Generation R	33450751	2021-01-25	age	EFO_0000246	Model 1 with age as a fixed effect	http://epidelta.mrcieu.ac.uk/	DNA methylation	age	sex,gestational age,cohort,cell composition (reference based),batch effects	Beta Values	years	Illumina HumanMethylation450	Whole blood	NA	2338	2	Children	Both	European
4	2748332	cg00741986	Open sea	0.021	0.0013	0	NA	33450751_Mulder-RH_age_model_2_at_6y_with_age_as_a_fixed_effect	Mulder RH	ALSPAC,Generation R	33450751	2021-01-25	age	EFO_0000246	Model 2 at 6y with age as a fixed effect	http://epidelta.mrcieu.ac.uk/	DNA methylation	age	sex,gestational age,cohort,cell composition (reference based),batch effects	Beta Values	years	Illumina HumanMethylation450	Whole blood	NA	2338	2	Children	Both	European
4	2748332	cg00741986	Open sea	-0.0049	0.0012	5.7e-05	NA	33450751_Mulder-RH_age_model_2_at_9y_with_age_as_a_fixed_effect	Mulder RH	ALSPAC,Generation R	33450751	2021-01-25	age	EFO_0000246	Model 2 at 9y with age as a fixed effect	http://epidelta.mrcieu.ac.uk/	DNA methylation	age	sex,gestational age,cohort,cell composition (reference based),batch effects	Beta Values	years	Illumina HumanMethylation450	Whole blood	NA	2338	2	Children	Both	European
4	2748332	cg00741986	Open sea	NA	NA	3.3e-08	NA	33593402_Christiansen-C_smoking_current_vs_never_smoking_meta-analysis_in_european_samples	Christiansen C	TwinsUK, NSHD, NCDS1, NCDS2, BCS70	33593402	2021-02-16	Smoking	EFO_0004318, EFO_0006527	Current vs never smoking meta-analysis in European samples	Table S1	DNA methylation	Smoking	Sex, cell composition (reference based), body mass index, batch effects, relatedness	Beta Values	NA	Illumina HumanMethylationEPIC	Whole blood	NA	912	5	Adults	Both	European
4	2748332	cg00741986	Open sea	0.049	0.00523	1.6e-15	NA	32795589_Kyung-WK_eosinophilia_discovery	Kyung WK	NA	32795589	2020-08-11	eosinophilia	HP_0001880	discovery	Table E4	DNA methylation	eosinophilia	NA	Beta values	NA	Illumina HumanMethylationEPIC	nasal polyp	NA	129	1	Adults	Both	East Asian
22	46767176	cg05653887	North shelf	-0.776163	0.1904	4.56e-05	-	27105112_hiv_infection_discovery	Gross AM	NA	27105112	2016-04-21	HIV infection	EFO_0000764	Discovery	Table S2	DNA methylation	HIV infection	Age, cell composition	NA	NA	Illumina HumanMethylation450	Whole blood	NA	181	1	Adults	Males	European
22	46767176	cg05653887	North shelf	0.45447	0.00996	2.6e-105	NA	30602389_Battram-T_tissue_ewas_catalog_re-analysis_of_geo_data__geo_accession_id_is_gse124366__tissue_types_are_buccal_epithelial_cells_and_peripheral_blood_mononuclear_cells	Battram T	GEO	30602389	2020-09-15	Tissue	NA	EWAS Catalog re-analysis of GEO data. GEO accession ID is GSE124366. Tissue types are buccal epithelial cells and peripheral blood mononuclear cells	NA	DNA methylation	Tissue	Batch effects, cell composition (reference free)	Beta Values	NA	Illumina HumanMethylation450	Buccal cells and peripheral blood mononuclear cells	NA	215	1	Children	Both	European
22	46767176	cg05653887	North shelf	0.0055	0.00085	8.1e-11	NA	31536415_Sikdar-S_smoking_random_effects_meta-analysis	Sikdar S	CHARGE	31536415	2019-09-19	Smoking	EFO_0009115, EFO_0006527, EFO_0004318	random effects meta-analysis	Table S2	DNA methylation	Smoking	Age, sex, cell composition (reference based), batch effects	Beta Values	NA	Illumina HumanMethylation450	Whole blood, CD4+ T cells, CD14+ monocytes	NA	15907	16	Adults	Both	European, African, Other
22	46767176	cg05653887	North shelf	NA	NA	2.7e-05	NA	32453742_NatriI-H_papuan_ancestry	NatriI H	NA	32453742	2020-05-26	Papuan ancestry	HANCESTRO_0304, HANCESTRO	NA	Supplementary Table 6	DNA methylation	Papuan ancestry	batch effects, age, cell composition (reference free)	Beta Values	NA	Illumina HumanMethylationEPIC	Whole blood	NA	116	1	Adults	Both	South Asian
22	46767176	cg05653887	North shelf	-0.0033	0.00017	0	NA	33450751_Mulder-RH_age_model_1_with_age_as_a_fixed_effect	Mulder RH	ALSPAC,Generation R	33450751	2021-01-25	age	EFO_0000246	Model 1 with age as a fixed effect	http://epidelta.mrcieu.ac.uk/	DNA methylation	age	sex,gestational age,cohort,cell composition (reference based),batch effects	Beta Values	years	Illumina HumanMethylation450	Whole blood	NA	2338	2	Children	Both	European
22	46767176	cg05653887	North shelf	0.0015	NA	5.4e-14	NA	33450751_Mulder-RH_age_model_1_with_age_as_a_random_effect	Mulder RH	ALSPAC,Generation R	33450751	2021-01-25	age	EFO_0000246	Model 1 with age as a random effect	http://epidelta.mrcieu.ac.uk/	DNA methylation	age	sex,gestational age,cohort,cell composition (reference based),batch effects	Beta Values	years	Illumina HumanMethylation450	Whole blood	NA	2338	2	Children	Both	European
22	46767176	cg05653887	North shelf	-0.00092	0.0002	6.1e-06	NA	33450751_Mulder-RH_age_sex_discovery	Mulder RH	ALSPAC,Generation R	33450751	2021-01-25	age*sex	PATO_0000047,EFO_0000246	Discovery	http://epidelta.mrcieu.ac.uk/	DNA methylation	age*sex	sex,gestational age,cohort,cell composition (reference based),batch effects	Beta Values	years	Illumina HumanMethylation450	Whole blood	NA	2338	2	Children	Both	European
22	46767176	cg05653887	North shelf	0.027	0.00281	4.4e-16	NA	32795589_Kyung-WK_eosinophilia_discovery	Kyung WK	NA	32795589	2020-08-11	eosinophilia	HP_0001880	discovery	Table E4	DNA methylation	eosinophilia	NA	Beta values	NA	Illumina HumanMethylationEPIC	nasal polyp	NA	129	1	Adults	Both	East Asian
2	136288971	cg02025938	Island	0.01005	0.0018	1.48e-08	-	23334450_rheumatoid_arthritis	Liu Y	NA	23334450	2013-01-20	Rheumatoid arthritis	EFO_0000685	NA	Table S3	DNA methylation	Rheumatoid arthritis	Age, sex, smoking, cell composition	Beta values	NA	Illumina HumanMethylation450	Whole blood	NA	691	1	Adults	Both	European
2	136288971	cg02025938	Island	-0.00079	6.8e-05	0	NA	33450751_Mulder-RH_age_model_1_with_age_as_a_fixed_effect	Mulder RH	ALSPAC,Generation R	33450751	2021-01-25	age	EFO_0000246	Model 1 with age as a fixed effect	http://epidelta.mrcieu.ac.uk/	DNA methylation	age	sex,gestational age,cohort,cell composition (reference based),batch effects	Beta Values	years	Illumina HumanMethylation450	Whole blood	NA	2338	2	Children	Both	European
11	67797931	cg17583008	Island	-0.00054	6.1e-05	0	NA	33450751_Mulder-RH_age_model_1_with_age_as_a_fixed_effect	Mulder RH	ALSPAC,Generation R	33450751	2021-01-25	age	EFO_0000246	Model 1 with age as a fixed effect	http://epidelta.mrcieu.ac.uk/	DNA methylation	age	sex,gestational age,cohort,cell composition (reference based),batch effects	Beta Values	years	Illumina HumanMethylation450	Whole blood	NA	2338	2	Children	Both	European
3	185826941	cg04783896	Island	0.00735	0.0011	3.48e-11	-	23334450_rheumatoid_arthritis	Liu Y	NA	23334450	2013-01-20	Rheumatoid arthritis	EFO_0000685	NA	Table S3	DNA methylation	Rheumatoid arthritis	Age, sex, smoking, cell composition	Beta values	NA	Illumina HumanMethylation450	Whole blood	NA	691	1	Adults	Both	European
3	185826941	cg04783896	Island	-0.00015	2.7e-05	2.9e-08	NA	33450751_Mulder-RH_age_model_1_with_age_as_a_fixed_effect	Mulder RH	ALSPAC,Generation R	33450751	2021-01-25	age	EFO_0000246	Model 1 with age as a fixed effect	http://epidelta.mrcieu.ac.uk/	DNA methylation	age	sex,gestational age,cohort,cell composition (reference based),batch effects	Beta Values	years	Illumina HumanMethylation450	Whole blood	NA	2338	2	Children	Both	European
2	70142154	cg13443122	Island	0.01081	0.00271	6.83e-05	-	25855720_maternal_underweight_birth	Sharp GC	NA	25855720	2015-08-01	Maternal underweight	EFO_0005936	Birth	Additional file 1	DNA methylation	Maternal underweight	Offspring sex, maternal age, maternal smoking, maternal occupation, parity, batch	Beta values	NA	Illumina HumanMethylation450	Cord blood	NA	601	1	Infants	Both	European
2	70142154	cg13443122	Island	-0.00025	1.7e-05	0	NA	33450751_Mulder-RH_age_model_1_with_age_as_a_fixed_effect	Mulder RH	ALSPAC,Generation R	33450751	2021-01-25	age	EFO_0000246	Model 1 with age as a fixed effect	http://epidelta.mrcieu.ac.uk/	DNA methylation	age	sex,gestational age,cohort,cell composition (reference based),batch effects	Beta Values	years	Illumina HumanMethylation450	Whole blood	NA	2338	2	Children	Both	European
1	62902269	cg06838422	Island	0.00575	0.00111	6e-07	NA	30602389_Battram-T_tissue_ewas_catalog_re-analysis_of_geo_data__geo_accession_id_is_gse124366__tissue_types_are_buccal_epithelial_cells_and_peripheral_blood_mononuclear_cells	Battram T	GEO	30602389	2020-09-15	Tissue	NA	EWAS Catalog re-analysis of GEO data. GEO accession ID is GSE124366. Tissue types are buccal epithelial cells and peripheral blood mononuclear cells	NA	DNA methylation	Tissue	Batch effects, cell composition (reference free)	Beta Values	NA	Illumina HumanMethylation450	Buccal cells and peripheral blood mononuclear cells	NA	215	1	Children	Both	European
1	62902269	cg06838422	Island	-0.00028	1.7e-05	0	NA	33450751_Mulder-RH_age_model_1_with_age_as_a_fixed_effect	Mulder RH	ALSPAC,Generation R	33450751	2021-01-25	age	EFO_0000246	Model 1 with age as a fixed effect	http://epidelta.mrcieu.ac.uk/	DNA methylation	age	sex,gestational age,cohort,cell composition (reference based),batch effects	Beta Values	years	Illumina HumanMethylation450	Whole blood	NA	2338	2	Children	Both	European
4	100871534	cg24061702	Island	-0.00011	1e-05	0	NA	33450751_Mulder-RH_age_model_1_with_age_as_a_fixed_effect	Mulder RH	ALSPAC,Generation R	33450751	2021-01-25	age	EFO_0000246	Model 1 with age as a fixed effect	http://epidelta.mrcieu.ac.uk/	DNA methylation	age	sex,gestational age,cohort,cell composition (reference based),batch effects	Beta Values	years	Illumina HumanMethylation450	Whole blood	NA	2338	2	Children	Both	European
11	2721336	cg16739686	Island	-1.13112	0.1958	7.59e-09	-	27105112_hiv_infection_discovery	Gross AM	NA	27105112	2016-04-21	HIV infection	EFO_0000764	Discovery	Table S2	DNA methylation	HIV infection	Age, cell composition	NA	NA	Illumina HumanMethylation450	Whole blood	NA	181	1	Adults	Males	European
11	2721336	cg16739686	Island	-0.02602	0.0044	1.5e-08	NA	30602389_Battram-T_tissue_ewas_catalog_re-analysis_of_geo_data__geo_accession_id_is_gse124366__tissue_types_are_buccal_epithelial_cells_and_peripheral_blood_mononuclear_cells	Battram T	GEO	30602389	2020-09-15	Tissue	NA	EWAS Catalog re-analysis of GEO data. GEO accession ID is GSE124366. Tissue types are buccal epithelial cells and peripheral blood mononuclear cells	NA	DNA methylation	Tissue	Batch effects, cell composition (reference free)	Beta Values	NA	Illumina HumanMethylation450	Buccal cells and peripheral blood mononuclear cells	NA	215	1	Children	Both	European
11	2721336	cg16739686	Island	-0.0057	0.00033	0	NA	33450751_Mulder-RH_age_model_1_with_age_as_a_fixed_effect	Mulder RH	ALSPAC,Generation R	33450751	2021-01-25	age	EFO_0000246	Model 1 with age as a fixed effect	http://epidelta.mrcieu.ac.uk/	DNA methylation	age	sex,gestational age,cohort,cell composition (reference based),batch effects	Beta Values	years	Illumina HumanMethylation450	Whole blood	NA	2338	2	Children	Both	European
11	2721336	cg16739686	Island	-0.009	0.0022	5.3e-05	NA	33450751_Mulder-RH_age_model_2_at_9y_with_age_as_a_fixed_effect	Mulder RH	ALSPAC,Generation R	33450751	2021-01-25	age	EFO_0000246	Model 2 at 9y with age as a fixed effect	http://epidelta.mrcieu.ac.uk/	DNA methylation	age	sex,gestational age,cohort,cell composition (reference based),batch effects	Beta Values	years	Illumina HumanMethylation450	Whole blood	NA	2338	2	Children	Both	European
12	21654441	cg14838474	Island	-0.00037	4.3e-05	0	NA	33450751_Mulder-RH_age_model_1_with_age_as_a_fixed_effect	Mulder RH	ALSPAC,Generation R	33450751	2021-01-25	age	EFO_0000246	Model 1 with age as a fixed effect	http://epidelta.mrcieu.ac.uk/	DNA methylation	age	sex,gestational age,cohort,cell composition (reference based),batch effects	Beta Values	years	Illumina HumanMethylation450	Whole blood	NA	2338	2	Children	Both	European
6	31830896	cg16753409	Island	0.00572	0.001	4.3e-08	-	23334450_rheumatoid_arthritis	Liu Y	NA	23334450	2013-01-20	Rheumatoid arthritis	EFO_0000685	NA	Table S3	DNA methylation	Rheumatoid arthritis	Age, sex, smoking, cell composition	Beta values	NA	Illumina HumanMethylation450	Whole blood	NA	691	1	Adults	Both	European
6	31830896	cg16753409	Island	-0.00019	1.6e-05	0	NA	33450751_Mulder-RH_age_model_1_with_age_as_a_fixed_effect	Mulder RH	ALSPAC,Generation R	33450751	2021-01-25	age	EFO_0000246	Model 1 with age as a fixed effect	http://epidelta.mrcieu.ac.uk/	DNA methylation	age	sex,gestational age,cohort,cell composition (reference based),batch effects	Beta Values	years	Illumina HumanMethylation450	Whole blood	NA	2338	2	Children	Both	European
7	23053758	cg09682311	Island	0.01143	0.0016	3.43e-13	-	23334450_rheumatoid_arthritis	Liu Y	NA	23334450	2013-01-20	Rheumatoid arthritis	EFO_0000685	NA	Table S3	DNA methylation	Rheumatoid arthritis	Age, sex, smoking, cell composition	Beta values	NA	Illumina HumanMethylation450	Whole blood	NA	691	1	Adults	Both	European
7	23053758	cg09682311	Island	-0.00018	2.1e-05	0	NA	33450751_Mulder-RH_age_model_1_with_age_as_a_fixed_effect	Mulder RH	ALSPAC,Generation R	33450751	2021-01-25	age	EFO_0000246	Model 1 with age as a fixed effect	http://epidelta.mrcieu.ac.uk/	DNA methylation	age	sex,gestational age,cohort,cell composition (reference based),batch effects	Beta Values	years	Illumina HumanMethylation450	Whole blood	NA	2338	2	Children	Both	European
19	9945826	cg26231243	Island	-0.00025	2.2e-05	0	NA	33450751_Mulder-RH_age_model_1_with_age_as_a_fixed_effect	Mulder RH	ALSPAC,Generation R	33450751	2021-01-25	age	EFO_0000246	Model 1 with age as a fixed effect	http://epidelta.mrcieu.ac.uk/	DNA methylation	age	sex,gestational age,cohort,cell composition (reference based),batch effects	Beta Values	years	Illumina HumanMethylation450	Whole blood	NA	2338	2	Children	Both	European
5	43313833	cg18327883	Island	-0.00019	1.8e-05	0	NA	33450751_Mulder-RH_age_model_1_with_age_as_a_fixed_effect	Mulder RH	ALSPAC,Generation R	33450751	2021-01-25	age	EFO_0000246	Model 1 with age as a fixed effect	http://epidelta.mrcieu.ac.uk/	DNA methylation	age	sex,gestational age,cohort,cell composition (reference based),batch effects	Beta Values	years	Illumina HumanMethylation450	Whole blood	NA	2338	2	Children	Both	European
15	41625099	cg19105821	Island	-0.00077	4.6e-05	0	NA	33450751_Mulder-RH_age_model_1_with_age_as_a_fixed_effect	Mulder RH	ALSPAC,Generation R	33450751	2021-01-25	age	EFO_0000246	Model 1 with age as a fixed effect	http://epidelta.mrcieu.ac.uk/	DNA methylation	age	sex,gestational age,cohort,cell composition (reference based),batch effects	Beta Values	years	Illumina HumanMethylation450	Whole blood	NA	2338	2	Children	Both	European
15	41625099	cg19105821	Island	0.00051	NA	3e-10	NA	33450751_Mulder-RH_age_model_1_with_age_as_a_random_effect	Mulder RH	ALSPAC,Generation R	33450751	2021-01-25	age	EFO_0000246	Model 1 with age as a random effect	http://epidelta.mrcieu.ac.uk/	DNA methylation	age	sex,gestational age,cohort,cell composition (reference based),batch effects	Beta Values	years	Illumina HumanMethylation450	Whole blood	NA	2338	2	Children	Both	European
3	9886232	cg26417554	South shore	1.02455	0.2364	1.46e-05	-	27105112_hiv_infection_discovery	Gross AM	NA	27105112	2016-04-21	HIV infection	EFO_0000764	Discovery	Table S2	DNA methylation	HIV infection	Age, cell composition	NA	NA	Illumina HumanMethylation450	Whole blood	NA	181	1	Adults	Males	European
3	9886232	cg26417554	South shore	0.14518	0.00352	1.3e-97	NA	30602389_Battram-T_tissue_ewas_catalog_re-analysis_of_geo_data__geo_accession_id_is_gse124366__tissue_types_are_buccal_epithelial_cells_and_peripheral_blood_mononuclear_cells	Battram T	GEO	30602389	2020-09-15	Tissue	NA	EWAS Catalog re-analysis of GEO data. GEO accession ID is GSE124366. Tissue types are buccal epithelial cells and peripheral blood mononuclear cells	NA	DNA methylation	Tissue	Batch effects, cell composition (reference free)	Beta Values	NA	Illumina HumanMethylation450	Buccal cells and peripheral blood mononuclear cells	NA	215	1	Children	Both	European
3	9886232	cg26417554	South shore	0.00316	0.00076	3.1e-05	NA	31536415_Sikdar-S_smoking_random_effects_meta-analysis	Sikdar S	CHARGE	31536415	2019-09-19	Smoking	EFO_0009115, EFO_0006527, EFO_0004318	random effects meta-analysis	Table S2	DNA methylation	Smoking	Age, sex, cell composition (reference based), batch effects	Beta Values	NA	Illumina HumanMethylation450	Whole blood, CD4+ T cells, CD14+ monocytes	NA	15907	16	Adults	Both	European, African, Other
3	9886232	cg26417554	South shore	0.023	0.0044	3.2e-07	NA	29410382_Lichtenfels-AJ_nitrogen_dioxide_exposure	Lichtenfels AJ	LifeLines cohort study	29410382	2018-02-06	Nitrogen dioxide exposure	EFO_0007908	NA	Table S1	Nitrogen dioxide exposure	DNA methylation	Sex, age, body mass index, smoking, cell composition (reference based)	ug/m3	Beta Values	Illumina HumanMethylation450	Whole blood	NA	1656	1	Adults	Both	European
3	9886232	cg26417554	South shore	-0.0043	0.00023	0	NA	33450751_Mulder-RH_age_model_1_with_age_as_a_fixed_effect	Mulder RH	ALSPAC,Generation R	33450751	2021-01-25	age	EFO_0000246	Model 1 with age as a fixed effect	http://epidelta.mrcieu.ac.uk/	DNA methylation	age	sex,gestational age,cohort,cell composition (reference based),batch effects	Beta Values	years	Illumina HumanMethylation450	Whole blood	NA	2338	2	Children	Both	European
3	9886232	cg26417554	South shore	0.0015	NA	1.3e-05	NA	33450751_Mulder-RH_age_model_1_with_age_as_a_random_effect	Mulder RH	ALSPAC,Generation R	33450751	2021-01-25	age	EFO_0000246	Model 1 with age as a random effect	http://epidelta.mrcieu.ac.uk/	DNA methylation	age	sex,gestational age,cohort,cell composition (reference based),batch effects	Beta Values	years	Illumina HumanMethylation450	Whole blood	NA	2338	2	Children	Both	European
3	9886232	cg26417554	South shore	0.0093	0.0015	6.3e-10	NA	33450751_Mulder-RH_age_model_2_at_6y_with_age_as_a_fixed_effect	Mulder RH	ALSPAC,Generation R	33450751	2021-01-25	age	EFO_0000246	Model 2 at 6y with age as a fixed effect	http://epidelta.mrcieu.ac.uk/	DNA methylation	age	sex,gestational age,cohort,cell composition (reference based),batch effects	Beta Values	years	Illumina HumanMethylation450	Whole blood	NA	2338	2	Children	Both	European
3	9886232	cg26417554	South shore	0.0058	0.0014	5.7e-05	NA	33450751_Mulder-RH_age_model_2_at_9y_with_age_as_a_fixed_effect	Mulder RH	ALSPAC,Generation R	33450751	2021-01-25	age	EFO_0000246	Model 2 at 9y with age as a fixed effect	http://epidelta.mrcieu.ac.uk/	DNA methylation	age	sex,gestational age,cohort,cell composition (reference based),batch effects	Beta Values	years	Illumina HumanMethylation450	Whole blood	NA	2338	2	Children	Both	European
4	141294546	cg07089235	North shore	0.01806	0.00435	3.26e-05	-	25855720_maternal_underweight_birth	Sharp GC	NA	25855720	2015-08-01	Maternal underweight	EFO_0005936	Birth	Additional file 1	DNA methylation	Maternal underweight	Offspring sex, maternal age, maternal smoking, maternal occupation, parity, batch	Beta values	NA	Illumina HumanMethylation450	Cord blood	NA	601	1	Infants	Both	European
4	141294546	cg07089235	North shore	-0.00015	2.1e-05	1.4e-12	NA	33450751_Mulder-RH_age_model_1_with_age_as_a_fixed_effect	Mulder RH	ALSPAC,Generation R	33450751	2021-01-25	age	EFO_0000246	Model 1 with age as a fixed effect	http://epidelta.mrcieu.ac.uk/	DNA methylation	age	sex,gestational age,cohort,cell composition (reference based),batch effects	Beta Values	years	Illumina HumanMethylation450	Whole blood	NA	2338	2	Children	Both	European
4	141294546	cg07089235	North shore	-0.005	0.001	3.3e-05	NA	32967004_Aghagoli-G_cry_acoustics_factor_1	Aghagoli G	The Neonatal Neurobehavior and Outcomes in Very Preterm Infants	32967004	2021-07-04	cry acoustics factor 1	NA	NA	Supplementary Table 1	cry acoustics factor 1	DNA methylation	Sex, PMA, recruitment site, proportions of epithelial cells	NA	Beta values	Illumina HumanMethylationEPIC	Buccal	NA	335	1	Infants	Both	European
3	160283537	cg11599998	Island	1.38377	0.2361	4.63e-09	-	27105112_hiv_infection_discovery	Gross AM	NA	27105112	2016-04-21	HIV infection	EFO_0000764	Discovery	Table S2	DNA methylation	HIV infection	Age, cell composition	NA	NA	Illumina HumanMethylation450	Whole blood	NA	181	1	Adults	Males	European
3	160283537	cg11599998	Island	NA	NA	2.67e-08	-	26857698_primary_sjogrens_syndrome_whole_blood	Imgenberg-Kreuz J	NA	26857698	2016-11-01	Primary Sjogrens syndrome	EFO_0000699	Whole blood	Table S1	DNA methylation	Primary Sjogrens syndrome	Age, sex, cell composition	Beta values	NA	Illumina HumanMethylation450	Whole blood	NA	500	1	NA	Both	European
3	160283537	cg11599998	Island	-0.00044	4.1e-05	0	NA	33450751_Mulder-RH_age_model_1_with_age_as_a_fixed_effect	Mulder RH	ALSPAC,Generation R	33450751	2021-01-25	age	EFO_0000246	Model 1 with age as a fixed effect	http://epidelta.mrcieu.ac.uk/	DNA methylation	age	sex,gestational age,cohort,cell composition (reference based),batch effects	Beta Values	years	Illumina HumanMethylation450	Whole blood	NA	2338	2	Children	Both	European
12	53473207	cg02517558	Island	-0.00011	1.2e-05	0	NA	33450751_Mulder-RH_age_model_1_with_age_as_a_fixed_effect	Mulder RH	ALSPAC,Generation R	33450751	2021-01-25	age	EFO_0000246	Model 1 with age as a fixed effect	http://epidelta.mrcieu.ac.uk/	DNA methylation	age	sex,gestational age,cohort,cell composition (reference based),batch effects	Beta Values	years	Illumina HumanMethylation450	Whole blood	NA	2338	2	Children	Both	European
7	77427790	cg17126941	Island	0.01209	0.0016	7.48e-15	-	23334450_rheumatoid_arthritis	Liu Y	NA	23334450	2013-01-20	Rheumatoid arthritis	EFO_0000685	NA	Table S3	DNA methylation	Rheumatoid arthritis	Age, sex, smoking, cell composition	Beta values	NA	Illumina HumanMethylation450	Whole blood	NA	691	1	Adults	Both	European
7	77427790	cg17126941	Island	-0.00016	2e-05	8.9e-16	NA	33450751_Mulder-RH_age_model_1_with_age_as_a_fixed_effect	Mulder RH	ALSPAC,Generation R	33450751	2021-01-25	age	EFO_0000246	Model 1 with age as a fixed effect	http://epidelta.mrcieu.ac.uk/	DNA methylation	age	sex,gestational age,cohort,cell composition (reference based),batch effects	Beta Values	years	Illumina HumanMethylation450	Whole blood	NA	2338	2	Children	Both	European
7	77427790	cg17126941	Island	NA	NA	4.5e-06	NA	33431374_Jonsson-J_physical_activity_and_low-energy_diet_during_pregnancy_basic_model	Jonsson J	Treatment of Obese Pregnant women study	33431374	2021-04-01	Physical activity and low-energy diet during pregnancy	EFO_0003940, EFO_0002755	basic model	Table S1	DNA methylation	Physical activity and low-energy diet during pregnancy	maternal age, maternal prepregnancy body mass index, gestational age, gestational weight gain, sex	M Values	NA	Illumina HumanMethylation450	Cord blood	Data comes from an RCT	208	1	Infants	Both	European
7	77427790	cg17126941	Island	NA	NA	5.3e-06	NA	33431374_Jonsson-J_physical_activity_and_low-energy_diet_during_pregnancy_basic_model_with_smoking_adjustment	Jonsson J	Treatment of Obese Pregnant women study	33431374	2021-04-01	Physical activity and low-energy diet during pregnancy	EFO_0003940, EFO_0002755	basic model with smoking adjustment	Table S1	DNA methylation	Physical activity and low-energy diet during pregnancy	maternal age, maternal prepregnancy body mass index, gestational age, gestational weight gain, sex, smoking	M Values	NA	Illumina HumanMethylation450	Cord blood	Data comes from an RCT	208	1	Infants	Both	European
7	77427790	cg17126941	Island	NA	NA	6.4e-06	NA	33431374_Jonsson-J_physical_activity_and_low-energy_diet_during_pregnancy_basic_model_without_gestational_weight_gain_adjustment	Jonsson J	Treatment of Obese Pregnant women study	33431374	2021-04-01	Physical activity and low-energy diet during pregnancy	EFO_0003940, EFO_0002755	basic model without gestational weight gain adjustment	Table S1	DNA methylation	Physical activity and low-energy diet during pregnancy	maternal age, maternal prepregnancy body mass index, gestational age, sex	M Values	NA	Illumina HumanMethylation450	Cord blood	Data comes from an RCT	208	1	Infants	Both	European
7	77427790	cg17126941	Island	NA	NA	6.2e-06	NA	33431374_Jonsson-J_physical_activity_and_low-energy_diet_during_pregnancy_adjustment_only_for_sex_and_gestational_age	Jonsson J	Treatment of Obese Pregnant women study	33431374	2021-04-01	Physical activity and low-energy diet during pregnancy	EFO_0003940, EFO_0002755	adjustment only for sex and gestational age	Table S1	DNA methylation	Physical activity and low-energy diet during pregnancy	gestational age, sex	M Values	NA	Illumina HumanMethylation450	Cord blood	Data comes from an RCT	208	1	Infants	Both	European
7	77427790	cg17126941	Island	NA	NA	6.4e-06	NA	33431374_Jonsson-J_physical_activity_and_low-energy_diet_during_pregnancy_basic_model_with_smoking_adjustment_and_without_gestational_weight_gain_adjustment	Jonsson J	Treatment of Obese Pregnant women study	33431374	2021-04-01	Physical activity and low-energy diet during pregnancy	EFO_0003940, EFO_0002755	basic model with smoking adjustment and without gestational weight gain adjustment	Table S1	DNA methylation	Physical activity and low-energy diet during pregnancy	maternal age, maternal prepregnancy body mass index, gestational age, sex, smoking	M Values	NA	Illumina HumanMethylation450	Cord blood	Data comes from an RCT	208	1	Infants	Both	European
14	23938846	cg26122402	Open sea	-0.851636	0.1944	1.19e-05	-	27105112_hiv_infection_discovery	Gross AM	NA	27105112	2016-04-21	HIV infection	EFO_0000764	Discovery	Table S2	DNA methylation	HIV infection	Age, cell composition	NA	NA	Illumina HumanMethylation450	Whole blood	NA	181	1	Adults	Males	European
14	23938846	cg26122402	Open sea	0.00041	4.7e-05	0	NA	33450751_Mulder-RH_age_model_1_with_age_as_a_fixed_effect	Mulder RH	ALSPAC,Generation R	33450751	2021-01-25	age	EFO_0000246	Model 1 with age as a fixed effect	http://epidelta.mrcieu.ac.uk/	DNA methylation	age	sex,gestational age,cohort,cell composition (reference based),batch effects	Beta Values	years	Illumina HumanMethylation450	Whole blood	NA	2338	2	Children	Both	European
14	23938846	cg26122402	Open sea	0.0013	0.00031	1.3e-05	NA	33450751_Mulder-RH_age_model_2_at_9y_with_age_as_a_fixed_effect	Mulder RH	ALSPAC,Generation R	33450751	2021-01-25	age	EFO_0000246	Model 2 at 9y with age as a fixed effect	http://epidelta.mrcieu.ac.uk/	DNA methylation	age	sex,gestational age,cohort,cell composition (reference based),batch effects	Beta Values	years	Illumina HumanMethylation450	Whole blood	NA	2338	2	Children	Both	European
14	23938846	cg26122402	Open sea	0.0009	NA	1.4e-05	NA	33450751_Mulder-RH_age_model_2_at_9y_with_age_as_a_random_effect	Mulder RH	ALSPAC,Generation R	33450751	2021-01-25	age	EFO_0000246	Model 2 at 9y with age as a random effect	http://epidelta.mrcieu.ac.uk/	DNA methylation	age	sex,gestational age,cohort,cell composition (reference based),batch effects	Beta Values	years	Illumina HumanMethylation450	Whole blood	NA	2338	2	Children	Both	European
17	72772381	cg22648143	Island	-0.00031	3.5e-05	0	NA	33450751_Mulder-RH_age_model_1_with_age_as_a_fixed_effect	Mulder RH	ALSPAC,Generation R	33450751	2021-01-25	age	EFO_0000246	Model 1 with age as a fixed effect	http://epidelta.mrcieu.ac.uk/	DNA methylation	age	sex,gestational age,cohort,cell composition (reference based),batch effects	Beta Values	years	Illumina HumanMethylation450	Whole blood	NA	2338	2	Children	Both	European
1	25291472	cg06640822	Open sea	NA	NA	3.43e-19	-	26857698_primary_sjogrens_syndrome_whole_blood	Imgenberg-Kreuz J	NA	26857698	2016-11-01	Primary Sjogrens syndrome	EFO_0000699	Whole blood	Table S1	DNA methylation	Primary Sjogrens syndrome	Age, sex, cell composition	Beta values	NA	Illumina HumanMethylation450	Whole blood	NA	500	1	NA	Both	European
1	25291472	cg06640822	Open sea	0.00654	0.00155	2.44e-05	-	26731791_air_pollution_exposure_28day_trailing_average_particle_matter_concentration	Panni T	NA	26731791	2016-07-01	Air pollution exposure	EFO_0008255	28-day trailing average particle matter concentration	Additional file 1	DNA methylation	Air pollution exposure	Age, sex, smoking, income, alcohol consumption, body mass index, cell composition, batch	Beta values	mug/m3	Illumina HumanMethylation450	Whole blood	Regression coefficients per 10-muy/m3 increase in paricle matter polution	2956	3	Adults	Both	European
1	25291472	cg06640822	Open sea	NA	NA	1.59e-05	-	26500701_sex_kora_f4	Singmann P	NA	26500701	2015-10-19	Sex	EFO_0001271	KORA F4	Additional file 2	DNA methylation	Sex	Age, smoking, alcohol consumption, body mass index, triglycerides, total leucocytes, high-density lipoprotein, low-density lipoprotein, physical activity, diabetes, myocardial infarction, cell composition, batch	Beta values	NA	Illumina HumanMethylation450	Whole blood	NA	1799	1	Adults	Both	European
1	25291472	cg06640822	Open sea	-0.41668	0.00507	3.5e-152	NA	30602389_Battram-T_tissue_ewas_catalog_re-analysis_of_geo_data__geo_accession_id_is_gse124366__tissue_types_are_buccal_epithelial_cells_and_peripheral_blood_mononuclear_cells	Battram T	GEO	30602389	2020-09-15	Tissue	NA	EWAS Catalog re-analysis of GEO data. GEO accession ID is GSE124366. Tissue types are buccal epithelial cells and peripheral blood mononuclear cells	NA	DNA methylation	Tissue	Batch effects, cell composition (reference free)	Beta Values	NA	Illumina HumanMethylation450	Buccal cells and peripheral blood mononuclear cells	NA	215	1	Children	Both	European
1	25291472	cg06640822	Open sea	0.00048	8.5e-05	2.7e-08	NA	23177740_Battram-T_age_ewas_catalog_re-analysis_of_geo_data__geo_accession_id_is_gse40279	Battram T	GEO	23177740	2020-09-15	Age	EFO_0000246	EWAS Catalog re-analysis of GEO data. GEO accession ID is GSE40279	NA	DNA methylation	Age	Batch effects, cell composition (reference free)	Beta Values	Years	Illumina HumanMethylation450	Whole blood	NA	656	1	Adults	Both	Unclear
1	25291472	cg06640822	Open sea	NA	NA	8.7e-06	NA	31789449_Dugue-P-A_alcohol_consumption_previous_decade_consumption_discovery	Dugue P-A	Melbourne Collaborative Cohort Study	31789449	2019-11-04	Alcohol consumption	EFO_0004329, EFO_0007878	Previous decade consumption discovery	Supplementary Table 3	Alcohol consumption	DNA methylation	age, sex, smoking, body mass index country of birth, sample type, cell composition (reference based), batch effects	g/day	M Values	Illumina HumanMethylation450	Whole blood	NA	5606	1	Adults	Both	Unclear
1	25291472	cg06640822	Open sea	-0.0026	0.00014	0	NA	33450751_Mulder-RH_age_model_1_with_age_as_a_fixed_effect	Mulder RH	ALSPAC,Generation R	33450751	2021-01-25	age	EFO_0000246	Model 1 with age as a fixed effect	http://epidelta.mrcieu.ac.uk/	DNA methylation	age	sex,gestational age,cohort,cell composition (reference based),batch effects	Beta Values	years	Illumina HumanMethylation450	Whole blood	NA	2338	2	Children	Both	European
1	25291472	cg06640822	Open sea	0.0053	0.001	1.7e-07	NA	33450751_Mulder-RH_age_model_2_at_6y_with_age_as_a_fixed_effect	Mulder RH	ALSPAC,Generation R	33450751	2021-01-25	age	EFO_0000246	Model 2 at 6y with age as a fixed effect	http://epidelta.mrcieu.ac.uk/	DNA methylation	age	sex,gestational age,cohort,cell composition (reference based),batch effects	Beta Values	years	Illumina HumanMethylation450	Whole blood	NA	2338	2	Children	Both	European
1	25291472	cg06640822	Open sea	-0.0063	0.00096	4.3e-11	NA	33450751_Mulder-RH_age_model_2_at_9y_with_age_as_a_fixed_effect	Mulder RH	ALSPAC,Generation R	33450751	2021-01-25	age	EFO_0000246	Model 2 at 9y with age as a fixed effect	http://epidelta.mrcieu.ac.uk/	DNA methylation	age	sex,gestational age,cohort,cell composition (reference based),batch effects	Beta Values	years	Illumina HumanMethylation450	Whole blood	NA	2338	2	Children	Both	European
11	2721610	cg14958441	Island	-0.03109	0.00395	2.5e-13	NA	30602389_Battram-T_tissue_ewas_catalog_re-analysis_of_geo_data__geo_accession_id_is_gse124366__tissue_types_are_buccal_epithelial_cells_and_peripheral_blood_mononuclear_cells	Battram T	GEO	30602389	2020-09-15	Tissue	NA	EWAS Catalog re-analysis of GEO data. GEO accession ID is GSE124366. Tissue types are buccal epithelial cells and peripheral blood mononuclear cells	NA	DNA methylation	Tissue	Batch effects, cell composition (reference free)	Beta Values	NA	Illumina HumanMethylation450	Buccal cells and peripheral blood mononuclear cells	NA	215	1	Children	Both	European
11	2721610	cg14958441	Island	-0.0014	0.00013	0	NA	33450751_Mulder-RH_age_model_1_with_age_as_a_fixed_effect	Mulder RH	ALSPAC,Generation R	33450751	2021-01-25	age	EFO_0000246	Model 1 with age as a fixed effect	http://epidelta.mrcieu.ac.uk/	DNA methylation	age	sex,gestational age,cohort,cell composition (reference based),batch effects	Beta Values	years	Illumina HumanMethylation450	Whole blood	NA	2338	2	Children	Both	European
11	67797883	cg23962826	Island	0.0093	0.00225	4.3e-05	NA	24603599_Battram-T_frontotemporal_dementia_ewas_catalog_re-analysis_of_geo_data__geo_accession_id_is_gse53740	Battram T	GEO	24603599	2020-09-15	Frontotemporal dementia	Orphanet_282	EWAS Catalog re-analysis of GEO data. GEO accession ID is GSE53740	NA	DNA methylation	Frontotemporal dementia	Batch effects, cell composition (reference free)	Beta Values	NA	Illumina HumanMethylation450	Whole blood	NA	314	1	Geriatrics	Both	Unclear
11	67797883	cg23962826	Island	-0.00043	3.9e-05	0	NA	33450751_Mulder-RH_age_model_1_with_age_as_a_fixed_effect	Mulder RH	ALSPAC,Generation R	33450751	2021-01-25	age	EFO_0000246	Model 1 with age as a fixed effect	http://epidelta.mrcieu.ac.uk/	DNA methylation	age	sex,gestational age,cohort,cell composition (reference based),batch effects	Beta Values	years	Illumina HumanMethylation450	Whole blood	NA	2338	2	Children	Both	European
21	35014245	cg15212956	Island	-1.02103	0.2023	4.48e-07	-	27105112_hiv_infection_discovery	Gross AM	NA	27105112	2016-04-21	HIV infection	EFO_0000764	Discovery	Table S2	DNA methylation	HIV infection	Age, cell composition	NA	NA	Illumina HumanMethylation450	Whole blood	NA	181	1	Adults	Males	European
21	35014245	cg15212956	Island	0.00849	0.0013	2.04e-11	-	23334450_rheumatoid_arthritis	Liu Y	NA	23334450	2013-01-20	Rheumatoid arthritis	EFO_0000685	NA	Table S3	DNA methylation	Rheumatoid arthritis	Age, sex, smoking, cell composition	Beta values	NA	Illumina HumanMethylation450	Whole blood	NA	691	1	Adults	Both	European
21	35014245	cg15212956	Island	-0.00041	2.6e-05	0	NA	33450751_Mulder-RH_age_model_1_with_age_as_a_fixed_effect	Mulder RH	ALSPAC,Generation R	33450751	2021-01-25	age	EFO_0000246	Model 1 with age as a fixed effect	http://epidelta.mrcieu.ac.uk/	DNA methylation	age	sex,gestational age,cohort,cell composition (reference based),batch effects	Beta Values	years	Illumina HumanMethylation450	Whole blood	NA	2338	2	Children	Both	European
15	75744117	cg04646113	Island	-0.88312	0.2164	4.47e-05	-	27105112_hiv_infection_discovery	Gross AM	NA	27105112	2016-04-21	HIV infection	EFO_0000764	Discovery	Table S2	DNA methylation	HIV infection	Age, cell composition	NA	NA	Illumina HumanMethylation450	Whole blood	NA	181	1	Adults	Males	European
15	75744117	cg04646113	Island	0.01111	0.0018	6.06e-10	-	23334450_rheumatoid_arthritis	Liu Y	NA	23334450	2013-01-20	Rheumatoid arthritis	EFO_0000685	NA	Table S3	DNA methylation	Rheumatoid arthritis	Age, sex, smoking, cell composition	Beta values	NA	Illumina HumanMethylation450	Whole blood	NA	691	1	Adults	Both	European
15	75744117	cg04646113	Island	-0.00051	3.5e-05	0	NA	33450751_Mulder-RH_age_model_1_with_age_as_a_fixed_effect	Mulder RH	ALSPAC,Generation R	33450751	2021-01-25	age	EFO_0000246	Model 1 with age as a fixed effect	http://epidelta.mrcieu.ac.uk/	DNA methylation	age	sex,gestational age,cohort,cell composition (reference based),batch effects	Beta Values	years	Illumina HumanMethylation450	Whole blood	NA	2338	2	Children	Both	European
2	86668469	cg19139691	Island	0.00729	0.0013	1.46e-08	-	23334450_rheumatoid_arthritis	Liu Y	NA	23334450	2013-01-20	Rheumatoid arthritis	EFO_0000685	NA	Table S3	DNA methylation	Rheumatoid arthritis	Age, sex, smoking, cell composition	Beta values	NA	Illumina HumanMethylation450	Whole blood	NA	691	1	Adults	Both	European
2	86668469	cg19139691	Island	-0.00037	2.5e-05	0	NA	33450751_Mulder-RH_age_model_1_with_age_as_a_fixed_effect	Mulder RH	ALSPAC,Generation R	33450751	2021-01-25	age	EFO_0000246	Model 1 with age as a fixed effect	http://epidelta.mrcieu.ac.uk/	DNA methylation	age	sex,gestational age,cohort,cell composition (reference based),batch effects	Beta Values	years	Illumina HumanMethylation450	Whole blood	NA	2338	2	Children	Both	European
3	9439009	cg00174096	Island	0.01155	0.0015	6.1e-14	-	23334450_rheumatoid_arthritis	Liu Y	NA	23334450	2013-01-20	Rheumatoid arthritis	EFO_0000685	NA	Table S3	DNA methylation	Rheumatoid arthritis	Age, sex, smoking, cell composition	Beta values	NA	Illumina HumanMethylation450	Whole blood	NA	691	1	Adults	Both	European
3	9439009	cg00174096	Island	-0.00023	3.8e-05	7.7e-10	NA	33450751_Mulder-RH_age_model_1_with_age_as_a_fixed_effect	Mulder RH	ALSPAC,Generation R	33450751	2021-01-25	age	EFO_0000246	Model 1 with age as a fixed effect	http://epidelta.mrcieu.ac.uk/	DNA methylation	age	sex,gestational age,cohort,cell composition (reference based),batch effects	Beta Values	years	Illumina HumanMethylation450	Whole blood	NA	2338	2	Children	Both	European
1	25757374	cg23935120	Island	-0.036	0.0084	4.4e-05	NA	25888029_Battram-T_age_ewas_catalog_re-analysis_of_geo_data__geo_accession_id_is_gse58888__compared_nonagenarians_to_adults_aged_19-30	Battram T	GEO	25888029	2020-09-15	Age	EFO_0000246	EWAS Catalog re-analysis of GEO data. GEO accession ID is GSE58888. Compared nonagenarians to adults aged 19-30	NA	DNA methylation	Age	Batch effects, cell composition (reference free)	Beta Values	NA	Illumina HumanMethylation450	Whole blood	NA	143	1	Geriatrics	Both	European
1	25757374	cg23935120	Island	-0.00034	2e-05	0	NA	33450751_Mulder-RH_age_model_1_with_age_as_a_fixed_effect	Mulder RH	ALSPAC,Generation R	33450751	2021-01-25	age	EFO_0000246	Model 1 with age as a fixed effect	http://epidelta.mrcieu.ac.uk/	DNA methylation	age	sex,gestational age,cohort,cell composition (reference based),batch effects	Beta Values	years	Illumina HumanMethylation450	Whole blood	NA	2338	2	Children	Both	European
4	36283195	cg21010701	Open sea	-1.74732	0.2431	6.56e-13	-	27105112_hiv_infection_discovery	Gross AM	NA	27105112	2016-04-21	HIV infection	EFO_0000764	Discovery	Table S2	DNA methylation	HIV infection	Age, cell composition	NA	NA	Illumina HumanMethylation450	Whole blood	NA	181	1	Adults	Males	European
4	36283195	cg21010701	Open sea	NA	NA	1.51e-21	-	24500968_pancreatic_ductal_adenocarcinoma	Nones K	NA	24500968	2014-05-09	Pancreatic ductal adenocarcinoma	EFO_0002517	NA	Table S4	DNA methylation	Pancreatic ductal adenocarcinoma	NA	Beta values	NA	Illumina HumanMethylation450	Pancreatic ductal adenocarcinoma, adjacent nontransformed pancreata	NA	196	1	NA	NA	Unclear
4	36283195	cg21010701	Open sea	0.45624	0.00915	3.1e-112	NA	30602389_Battram-T_tissue_ewas_catalog_re-analysis_of_geo_data__geo_accession_id_is_gse124366__tissue_types_are_buccal_epithelial_cells_and_peripheral_blood_mononuclear_cells	Battram T	GEO	30602389	2020-09-15	Tissue	NA	EWAS Catalog re-analysis of GEO data. GEO accession ID is GSE124366. Tissue types are buccal epithelial cells and peripheral blood mononuclear cells	NA	DNA methylation	Tissue	Batch effects, cell composition (reference free)	Beta Values	NA	Illumina HumanMethylation450	Buccal cells and peripheral blood mononuclear cells	NA	215	1	Children	Both	European
4	36283195	cg21010701	Open sea	NA	NA	9e-06	NA	32453742_NatriI-H_papuan_ancestry	NatriI H	NA	32453742	2020-05-26	Papuan ancestry	HANCESTRO_0304, HANCESTRO	NA	Supplementary Table 6	DNA methylation	Papuan ancestry	batch effects, age, cell composition (reference free)	Beta Values	NA	Illumina HumanMethylationEPIC	Whole blood	NA	116	1	Adults	Both	South Asian
4	36283195	cg21010701	Open sea	-0.014	0.0034	3.7e-05	NA	29410382_Lichtenfels-AJ_nitrogen_dioxide_exposure	Lichtenfels AJ	LifeLines cohort study	29410382	2018-02-06	Nitrogen dioxide exposure	EFO_0007908	NA	Table S1	Nitrogen dioxide exposure	DNA methylation	Sex, age, body mass index, smoking, cell composition (reference based)	ug/m3	Beta Values	Illumina HumanMethylation450	Whole blood	NA	1656	1	Adults	Both	European
4	36283195	cg21010701	Open sea	-0.0018	0.00015	0	NA	33450751_Mulder-RH_age_model_1_with_age_as_a_fixed_effect	Mulder RH	ALSPAC,Generation R	33450751	2021-01-25	age	EFO_0000246	Model 1 with age as a fixed effect	http://epidelta.mrcieu.ac.uk/	DNA methylation	age	sex,gestational age,cohort,cell composition (reference based),batch effects	Beta Values	years	Illumina HumanMethylation450	Whole blood	NA	2338	2	Children	Both	European
14	76127385	cg07932479	Island	-0.00021	4.4e-05	2.3e-06	NA	33450751_Mulder-RH_age_model_1_with_age_as_a_fixed_effect	Mulder RH	ALSPAC,Generation R	33450751	2021-01-25	age	EFO_0000246	Model 1 with age as a fixed effect	http://epidelta.mrcieu.ac.uk/	DNA methylation	age	sex,gestational age,cohort,cell composition (reference based),batch effects	Beta Values	years	Illumina HumanMethylation450	Whole blood	NA	2338	2	Children	Both	European
14	76127385	cg07932479	Island	0.00083	NA	2e-06	NA	33450751_Mulder-RH_age_model_2_at_9y_with_age_as_a_random_effect	Mulder RH	ALSPAC,Generation R	33450751	2021-01-25	age	EFO_0000246	Model 2 at 9y with age as a random effect	http://epidelta.mrcieu.ac.uk/	DNA methylation	age	sex,gestational age,cohort,cell composition (reference based),batch effects	Beta Values	years	Illumina HumanMethylation450	Whole blood	NA	2338	2	Children	Both	European
17	61699788	cg02126098	Island	0.01099	0.0016	6.44e-12	-	23334450_rheumatoid_arthritis	Liu Y	NA	23334450	2013-01-20	Rheumatoid arthritis	EFO_0000685	NA	Table S3	DNA methylation	Rheumatoid arthritis	Age, sex, smoking, cell composition	Beta values	NA	Illumina HumanMethylation450	Whole blood	NA	691	1	Adults	Both	European
17	61699788	cg02126098	Island	-0.00039	2.4e-05	0	NA	33450751_Mulder-RH_age_model_1_with_age_as_a_fixed_effect	Mulder RH	ALSPAC,Generation R	33450751	2021-01-25	age	EFO_0000246	Model 1 with age as a fixed effect	http://epidelta.mrcieu.ac.uk/	DNA methylation	age	sex,gestational age,cohort,cell composition (reference based),batch effects	Beta Values	years	Illumina HumanMethylation450	Whole blood	NA	2338	2	Children	Both	European
19	11485746	cg15963230	Island	0.00817	0.0015	1.88e-08	-	23334450_rheumatoid_arthritis	Liu Y	NA	23334450	2013-01-20	Rheumatoid arthritis	EFO_0000685	NA	Table S3	DNA methylation	Rheumatoid arthritis	Age, sex, smoking, cell composition	Beta values	NA	Illumina HumanMethylation450	Whole blood	NA	691	1	Adults	Both	European
19	11485746	cg15963230	Island	-0.00032	2.4e-05	0	NA	33450751_Mulder-RH_age_model_1_with_age_as_a_fixed_effect	Mulder RH	ALSPAC,Generation R	33450751	2021-01-25	age	EFO_0000246	Model 1 with age as a fixed effect	http://epidelta.mrcieu.ac.uk/	DNA methylation	age	sex,gestational age,cohort,cell composition (reference based),batch effects	Beta Values	years	Illumina HumanMethylation450	Whole blood	NA	2338	2	Children	Both	European
19	11485746	cg15963230	Island	-0.00067	0.00016	3.9e-05	NA	33450751_Mulder-RH_age_model_2_at_9y_with_age_as_a_fixed_effect	Mulder RH	ALSPAC,Generation R	33450751	2021-01-25	age	EFO_0000246	Model 2 at 9y with age as a fixed effect	http://epidelta.mrcieu.ac.uk/	DNA methylation	age	sex,gestational age,cohort,cell composition (reference based),batch effects	Beta Values	years	Illumina HumanMethylation450	Whole blood	NA	2338	2	Children	Both	European
22	40440766	cg19131049	North shore	0.018	0.0022	2.21e-16	-	23334450_rheumatoid_arthritis	Liu Y	NA	23334450	2013-01-20	Rheumatoid arthritis	EFO_0000685	NA	Table S3	DNA methylation	Rheumatoid arthritis	Age, sex, smoking, cell composition	Beta values	NA	Illumina HumanMethylation450	Whole blood	NA	691	1	Adults	Both	European
22	40440766	cg19131049	North shore	-0.00034	3.8e-05	0	NA	33450751_Mulder-RH_age_model_1_with_age_as_a_fixed_effect	Mulder RH	ALSPAC,Generation R	33450751	2021-01-25	age	EFO_0000246	Model 1 with age as a fixed effect	http://epidelta.mrcieu.ac.uk/	DNA methylation	age	sex,gestational age,cohort,cell composition (reference based),batch effects	Beta Values	years	Illumina HumanMethylation450	Whole blood	NA	2338	2	Children	Both	European
[truncated: 1 more rows]

## Sheet: Supplementary Table S6
Supplementary Table S6: The overlap of LTA DMSs with the EWAS Catalog database.
[truncated: 27,130 more rows]

[truncated: 24 more sheets: Supplementary Table S7, Supplementary Table S8, Supplementary Table S9, Supplementary Table S10, Supplementary Table S11, Supplementary Table S12, Supplementary Table S13, Supplementary Table S14, Supplementary Table S15, Supplementary Table S16, Supplementary Table S17, Supplementary Table S18, Supplementary Table S19, Supplementary Table S20, Supplementary Table S21, Supplementary Table S22, Supplementary Table S23, Supplementary Table S24, Supplementary Table S25, Supplementary Table S26 …]
